# Supplementary material for: Early Fruit Development Regulation-Related Genes Concordantly Expressed with TCP Transcription Factors in Tomato (Solanum lycopersicum)
Source: Curr Issues Mol Biol. 2023 Mar 13;45(3):2372–80. doi: 10.3390/cimb45030153 (PMC10099719; doi:10.3390/cimb45030153)
Supplement: Supplementary file 1 [file cimb-45-00153-s001.zip › Table S1.xlsx]

## Sheet: GO
Table S1. Expression patterns of genes regulated during early stages of fruit ripenning. Regulated TCP genes are highlighted in yellow color.
Name	/gene_synonym	GO ID	Source Sequence	Fold change	/db_xref	Name	0D - total RPKM	3D - total RPKM	5D - total RPKM	7D - total RPKM	9D - total RPKM	12D - total RPKM
TCTP		calcium ion binding GO:0005509, cytoplasm GO:0005737, tubulin complex GO:0045298	NC_015438	0.695872	543941	TCTP	11.7597	11.2366	12.3474	11.8682	12.1899	11.1629
SAMDC		adenosylmethionine decarboxylase activity GO:0004014, polyamine biosynthetic process GO:0006596, protein binding GO:0005515, gene silencing GO:0016458, viral genome replication GO:0019079, polyamine catabolic process GO:0006598, protein targeting to vacuole GO:0006623, response to wounding GO:0009611, phenylpropanoid metabolic process GO:0009698, coumarin biosynthetic process GO:0009805, vesicle-…	NC_015442	0.766114	100134880	SAMDC	11.2931	10.9087	10.0789	11.1734	9.93168	11.6897
PSBR		chloroplast GO:0009507, photosystem II GO:0009523, photosynthesis GO:0015979, chloroplast thylakoid membrane GO:0009535, photosystem II oxygen evolving complex assembly GO:0010270, thylakoid GO:0009579, chloroplast thylakoid GO:0009534, protein binding GO:0005515, response to blue light GO:0009637, response to high light intensity GO:0009644, response to sucrose GO:0009744, response to red light …	NC_015444	1.22488	778297	PSBR	11.2094	11.5021	12.2854	11.9176	12.35	10.2016
ChrC		superoxide dismutase activity GO:0004784, removal of superoxide radicals GO:0019430	NC_015439	0.598826	778336	ChrC	10.8767	10.137	7.9018	9.76214	8.48076	9.31605
CyP	PPIase, ROT1, Rotamase	electron carrier activity GO:0009055, oxidation-reduction process GO:0055114	NC_015438	1.02382	100736432	CyP	10.7236	10.7575	10.6219	10.9215	10.2683	11.0526
ltpg1		molecular_function GO:0003674, anchored component of membrane GO:0031225, anchored component of plasma membrane GO:0046658, plasma membrane GO:0005886, lipid transport GO:0006869	NC_015447	0.720001	778214	ltpg1	10.546	10.0721	10.4654	10.2391	10.7397	10.2699
SAM1	MAT 1	methionine adenosyltransferase activity GO:0004478, cytoplasm GO:0005737, S-adenosylmethionine biosynthetic process GO:0006556, cell wall GO:0005618, ethylene biosynthetic process GO:0009693, response to cadmium ion GO:0046686, plasma membrane GO:0005886, membrane GO:0016020, response to salt stress GO:0009651, cellular response to iron ion GO:0071281, cytosol GO:0005829, gluconeogenesis GO:00060…	NC_015438	0.789549	544155	SAM1	10.526	10.1851	10.7542	11.5734	10.6125	7.87261
CAB4	LHCP	chloroplast GO:0009507, photosynthesis GO:0015979, chlorophyll binding GO:0016168, light-harvesting complex GO:0030076, chloroplast envelope GO:0009941, chloroplast thylakoid membrane GO:0009535, plastoglobule GO:0010287, membrane GO:0016020, thylakoid GO:0009579, chloroplast thylakoid GO:0009534, response to karrikin GO:0080167, cysteine biosynthetic process GO:0019344, cellular cation homeostas…	NC_015444	0.199974	543975	CAB4	10.3877	8.06554	8.73156	8.90039	9.07243	6.68465
cat1		catalase activity GO:0004096; protein binding GO:0005515; cellular response to starvation GO:0009267; fungal-type cell wall GO:0009277; pathogenesis GO:0009405; filamentous growth GO:0030447; filamentous growth of a population of unicellular organisms in response to starvation GO:0036170; filamentous growth of a population of unicellular organisms in response to chemical stimulus GO:0036171; resp…	NC_015449	2.15678	543990	cat1	10.2932	11.4021	11.1967	10.9069	11.0015	11.6428
PsbQ		chloroplast GO:0009507; photosystem II oxygen evolving complex GO:0009654; chloroplast photosystem II GO:0030095; chloroplast thylakoid lumen GO:0009543; thylakoid lumen GO:0031977; thylakoid GO:0009579; chloroplast thylakoid membrane GO:0009535; apoplast GO:0048046; chloroplast stroma GO:0009570; chloroplast thylakoid GO:0009534; photorespiration GO:0009853; photosynthesis GO:0015979; cellular c…	NC_015439	0.562265	543931	PsbQ	9.9804	9.14972	9.9726	9.26298	9.99794	8.3244
PSBP	OEE2, psbX	molecular_function GO:0003674, chloroplast GO:0009507	NC_015444	0.503717	544077	PSBP	9.92586	8.93654	10.0975	9.40371	10.0942	8.43839
psaD		protein binding GO:0005515, plasma membrane-derived photosystem I GO:0030094	NC_015443	0.55433	543978	psaD	9.87015	9.01896	9.68638	9.24002	9.72494	9.01761
RCE1		extracellular region GO:0005576, proteolysis GO:0006508, endopeptidase activity GO:0004175, protein processing GO:0016485, CAAX-box protein maturation GO:0080120, endoplasmic reticulum GO:0005783, cellular protein localization GO:0034613, small conjugating protein ligase activity GO:0019787, protein binding GO:0005515, response to auxin GO:0009733, embryo development GO:0009790, NEDD8 ligase acti…	NC_015441	0.625207	543810	RCE1	9.58916	8.91157	10.664	10.5268	10.6236	9.4604
PSBO		plasma membrane-derived thylakoid photosystem II GO:0030096	NC_015439	0.536103	544299	PSBO	9.57941	8.67999	9.55654	8.8728	9.7134	8.39846
SODCC.1		superoxide dismutase activity GO:0004784, copper ion binding GO:0005507, cytoplasm GO:0005737, zinc ion binding GO:0008270, removal of superoxide radicals GO:0019430	NC_015438	0.970812	544054	SODCC.1	9.55353	9.5108	9.54679	9.66292	9.59792	10.8169
MTA	LeMT(A)	nucleus GO:0005634, S-adenosylmethionine-dependent methyltransferase activity GO:0008757, embryo development ending in seed dormancy GO:0009793, chloroplast GO:0009507, protein binding GO:0005515, nuclear speck GO:0016607, mRNA methylation GO:0080009	NC_015441	1.12677	543972	MTA	9.3673	9.5395	9.55303	9.3972	9.69617	5.12696
APX1		cytoplasm GO:0005737, L-ascorbate peroxidase activity GO:0016688, response to reactive oxygen species GO:0000302, hydrogen peroxide catabolic process GO:0042744, embryo development ending in seed dormancy GO:0009793, chloroplast stroma GO:0009570, cell wall GO:0005618, response to cadmium ion GO:0046686, plasma membrane GO:0005886, response to salt stress GO:0009651, chloroplast GO:0009507, cytos…	NC_015443	0.655152	778223	APX1	9.24568	8.63558	7.34548	8.36263	6.78898	7.07517
DWF1		nucleus GO:0005634, vacuole GO:0005773, calmodulin binding GO:0005516, vacuolar membrane GO:0005774, plasma membrane GO:0005886, membrane GO:0016020, lignin metabolic process GO:0009808, secondary cell wall biogenesis GO:0009834, polysaccharide biosynthetic process GO:0000271, polysaccharide catabolic process GO:0000272, starch metabolic process GO:0005982, acetyl-CoA metabolic process GO:0006084…	NC_015439	0.676359	543937	DWF1	9.24193	8.67779	9.36126	9.5188	9.76706	6.07628
DHAR1		cytoplasm GO:0005737; glutathione dehydrogenase (ascorbate) activity GO:0045174; protein glutathionylation GO:0010731; mitochondrion GO:0005739; vacuole GO:0005773; chloroplast stroma GO:0009570; response to jasmonic acid GO:0009753; response to ozone GO:0010193; copper ion binding GO:0005507; plasma membrane GO:0005886; chloroplast GO:0009507; apoplast GO:0048046; peroxisome GO:0005777; response…	NC_015442	0.660406	778229	DHAR1	9.17292	8.57435	9.73768	9.90211	9.48114	7.22558
ZIP		cytoplasm GO:0005737; RNA interference GO:0016246; gene silencing by miRNA GO:0035195; regulation of development, heterochronic GO:0040034; vegetative phase change GO:0010050; production of ta-siRNAs involved in RNA interference GO:0010267; production of miRNAs involved in gene silencing by miRNA GO:0035196; production of lsiRNA involved in RNA interference GO:0010599	NC_015438	0.464701	100271890	ZIP	9.14078	8.03516	6.67239	7.10539	6.66768	5.76658
TPx1	LeTPx1p	extracellular region GO:0005576, cellular_component GO:0005575, response to oxidative stress GO:0006979, thioredoxin peroxidase activity GO:0008379	NC_015444	1.01025	606303	TPx1	9.13643	9.15114	9.57998	9.63109	9.60868	9.0657
lap2	DR57, LAP, LAP 1, LAPA1	cellular_component GO:0005575	NC_015449	0.113146	544017	lap2	8.8173	5.67356	4.90436	8.90079	6.85499	6.07537
Pro1	LePro1	magnesium ion binding GO:0000287, terpene synthase activity GO:0010333, terpenoid biosynthetic process GO:0016114	NC_015449	0.150892	544018	Pro1	8.80266	6.07425	4.04569	3.25366	3.02701	4.06566
TM29		sequence-specific DNA binding transcription factor activity GO:0003700, nucleus GO:0005634	NC_015439	0.559882	543770	TM29	8.77297	7.93616	7.48358	8.14565	7.79677	6.96943
GABA-TP2	GABA-T2, LeGABA-TP2, SlGABA-T2	4-aminobutyrate transaminase activity GO:0003867, gamma-aminobutyric acid metabolic process GO:0009448	NC_015449	0.630376	543874	GABA-TP2	8.66375	7.99804	7.15208	7.57972	7.43183	4.68099
GAD2	LeGAD2	calmodulin binding GO:0005516, protein targeting to membrane GO:0006612, water transport GO:0006833, response to osmotic stress GO:0006970, response to salt stress GO:0009651, response to fructose GO:0009750, positive regulation of flavonoid biosynthetic process GO:0009963, regulation of plant-type hypersensitive response GO:0010363, cellular cation homeostasis GO:0030003, response to cadmium ion…	NC_015448	1.55431	100147722	GAD2	8.62943	9.26571	9.37772	9.80816	9.55004	9.37618
RPL3		nucleolus GO:0005730, cell surface GO:0009986, small-subunit processome GO:0032040	NC_015438	0.715418	778284	RPL3	8.58639	8.10325	9.08964	9.16255	9.18376	8.66645
rpl38		molecular_function GO:0003674, cellular_component GO:0005575, biological_process GO:0008150	NC_015442	0.649207	544287	rpl38	8.31969	7.69644	8.44	8.40432	8.42454	8.47016
tdi-65		nuclear part GO:0044428, chloroplast part GO:0044434, proteolysis GO:0006508	NC_015449	2.37168	543614	tdi-65	8.27418	9.52008	8.14951	9.42621	8.70972	9.71681
SPM1	LeSPM1	proteolysis GO:0006508, mycelium development GO:0043581	NC_015440	0.40647	543894	SPM1	8.26358	6.9648	5.54548	7.19629	5.93525	5.96323
BTF3		sequence-specific DNA binding transcription factor activity GO:0003700, nucleus GO:0005634, protein binding GO:0005515, response to salt stress GO:0009651	NC_015444	0.55307	778344	BTF3	8.19321	7.33874	8.16578	8.26188	8.22106	8.06803
fdh		cytosol GO:0005829, NADH metabolic process GO:0006734, NADH regeneration GO:0006735, formate dehydrogenase (NAD+) activity GO:0008863, methanol oxidation GO:0015946, methylamine metabolic process GO:0030416, formate catabolic process GO:0042183, choline catabolic process GO:0042426, protein homodimerization activity GO:0042803, NAD+ binding GO:0070403, cellular_component GO:0005575, glycine catab…	NC_015439	1.37922	544250	fdh	8.1387	8.60255	8.80463	8.86144	8.99482	10.8379
XTH16		extracellular region GO:0005576; hydrolase activity, acting on glycosyl bonds GO:0016798	NC_015444	0.0567264	778213	XTH16	8.06413	3.9243	4.63443	5.65975	4.63681	-0.00857
PRK2	LePRK2	protein serine/threonine kinase activity GO:0004674, protein phosphorylation GO:0006468, protein autophosphorylation GO:0046777, cellular response to cAMP GO:0071320, positive regulation of cytoplasmic translation GO:2000767	NC_015444	2.3857	544020	PRK2	8.05079	9.30521	7.92306	-0.23971	-4.32303	-3.76678
PSK1		extracellular region GO:0005576, cell growth GO:0016049, extracellular matrix GO:0031012	NC_015446	2.0395	100736498	PSK1	8.03	9.05821	7.83318	9.10377	8.84768	8.61777
CYP51		membrane raft polarization GO:0001766; plasma membrane GO:0005886; ergosterol biosynthetic process GO:0006696; drug binding GO:0008144; sterol 14-demethylase activity GO:0008398; membrane GO:0016020; integral component of membrane GO:0016021; cellular response to drug GO:0035690; cell growth mode switching, budding to filamentous GO:0036187; demethylation GO:0070988; C-22 sterol desaturase activi…	NC_015438	0.489634	100736446	CYP51	8.02285	6.99263	6.76188	7.16328	6.99972	6.57037
ADH3		alcohol dehydrogenase (NAD) activity GO:0004022, cellular_component GO:0005575, alcohol metabolic process GO:0006066, glycerol metabolic process GO:0006071, oxalate metabolic process GO:0033609	NC_015446	0.917439	100750249	ADH3	8.01069	7.88637	8.7231	8.53842	8.80638	8.38516
Hsp90-1	LeHsp90-1	protein binding GO:0005515	NC_015449	0.714909	543902	Hsp90-1	7.99657	7.5124	8.27528	8.63678	8.47068	8.87229
TIM10		mitochondrial inner membrane GO:0005743, protein targeting to mitochondrion GO:0006626, chloroplast GO:0009507, P-P-bond-hydrolysis-driven protein transmembrane transporter activity GO:0015450, mitochondrion GO:0005739, mitochondrial intermembrane space GO:0005758, RNA methylation GO:0001510, photorespiration GO:0009853	NC_015446	0.68399	543606	TIM10	7.85767	7.30972	7.63351	7.84632	7.73555	7.7328
Psy1	GTOM5	molecular_function GO:0003674, extracellular region GO:0005576, regulation of cell proliferation GO:0042127, chloroplast organization GO:0009658	NC_015440	0.56063	543988	Psy1	7.78803	6.95315	5.27194	6.31418	5.8747	7.41348
RAN1		GTP binding GO:0005525; nucleus GO:0005634; protein binding GO:0005515; cell wall GO:0005618; response to cadmium ion GO:0046686; plasma membrane GO:0005886; response to salt stress GO:0009651; apoplast GO:0048046; cytosol GO:0005829; Golgi apparatus GO:0005794; GTPase activity GO:0003924; protein import into nucleus GO:0006606; ATPase activity, coupled to transmembrane movement of ions, phosphor…	NC_015442	0.826007	778289	RAN1	7.78798	7.51221	7.95271	7.95072	8.13777	8.53131
APX2		cytoplasm GO:0005737, L-ascorbate peroxidase activity GO:0016688, protein folding GO:0006457, response to heat GO:0009408, response to high light intensity GO:0009644, response to hydrogen peroxide GO:0042542, cytosol GO:0005829, response to oxidative stress GO:0006979	NC_015443	0.701008	778224	APX2	7.786	7.2735	6.64897	7.08297	6.44066	7.04105
GAPDH		microtubule cytoskeleton organization GO:0000226, glyceraldehyde-3-phosphate dehydrogenase (NAD+) (phosphorylating) activity GO:0004365, nucleus GO:0005634, cytoplasm GO:0005737, cytosol GO:0005829, microtubule binding GO:0008017, microtubule cytoskeleton GO:0015630, peptidyl-cysteine S-nitrosylase activity GO:0035605, peptidyl-cysteine S-trans-nitrosylation GO:0035606, protein stabilization GO:0…	NC_015440	1.23576	100736499	GAPDH	7.67193	7.97732	7.30304	7.34994	7.58626	9.08948
ARG2	LeARG2	cellular_component GO:0005575	NC_015438	0.505424	544271	ARG2	7.66608	6.68165	6.87696	8.1942	5.10167	2.79338
RAN2		GTP binding GO:0005525, nucleus GO:0005634, nucleolus GO:0005730, cytoplasm GO:0005737, response to cadmium ion GO:0046686, cytosol GO:0005829, Golgi apparatus GO:0005794, GTPase activity GO:0003924, protein binding GO:0005515, protein import into nucleus GO:0006606	NC_015438	1.16256	778290	RAN2	7.65286	7.87016	7.492	7.40179	7.47097	8.88155
CALM1	CALM1LE, CaM	receptor binding GO:0005102, protein binding GO:0005515	NC_015440	0.615325	543984	CALM1	7.59825	6.89767	6.96876	7.74528	7.47784	6.96789
Cpn21	leCpn21	chloroplast GO:0009507; calmodulin binding GO:0005516; thylakoid GO:0009579; chloroplast envelope GO:0009941; response to cold GO:0009409; chloroplast thylakoid membrane GO:0009535; chloroplast stroma GO:0009570; response to cadmium ion GO:0046686; mitochondrion GO:0005739; apoplast GO:0048046; copper ion binding GO:0005507; cytosol GO:0005829; gluconeogenesis GO:0006094; glycolytic process GO:00…	NC_015444	0.824426	543643	Cpn21	7.57754	7.299	7.83977	7.55703	7.80486	7.75436
RAN2		GTP binding GO:0005525, nucleus GO:0005634, nucleolus GO:0005730, cytoplasm GO:0005737, response to cadmium ion GO:0046686, cytosol GO:0005829, Golgi apparatus GO:0005794, GTPase activity GO:0003924, protein binding GO:0005515, protein import into nucleus GO:0006606	NC_015438	0.938588	778291	RAN2	7.57612	7.48468	7.52108	7.47628	7.59493	8.2908
CAT2		cellular_component GO:0005575, intracellular GO:0005622, catalase activity GO:0004096, peroxidase activity GO:0004601, response to reactive oxygen species GO:0000302, extracellular region GO:0005576, cytoplasm GO:0005737, cellular response to starvation GO:0009267, D-gluconate metabolic process GO:0019521, sexual reproduction GO:0019953, cellular response to heat GO:0034605, biological_process GO…	NC_015439	1.96778	543585	CAT2	7.56935	8.54592	7.41278	7.57184	7.61142	6.65159
RPS25		biological_process GO:0008150	NC_015447	0.639951	544096	RPS25	7.5411	6.89713	7.21821	7.42228	7.33818	7.87134
GLB1		chloroplast GO:0009507; protein binding GO:0005515; acetylglutamate kinase regulator activity GO:0010307; regulation of arginine biosynthetic process via ornithine GO:2000013; magnesium ion binding GO:0000287; ATP binding GO:0005524; chloroplast thylakoid GO:0009534; plastid GO:0009536; regulation of fatty acid biosynthetic process GO:0042304; cytosol GO:0005829; sulfur amino acid metabolic proce…	NC_015443	0.702648	100736437	GLB1	7.44119	6.93206	7.1163	7.01279	7.48591	7.22296
PAR2		integral component of plasma membrane GO:0005887, riboflavin transporter activity GO:0032217, riboflavin transport GO:0032218	NC_015438	0.858829	100134902	PAR2	7.43193	7.21237	7.30491	7.63541	7.6541	8.65621
AML1	LeAML1	RNA binding GO:0003723, nucleus GO:0005634, protein binding GO:0005515, meristem development GO:0048507, positive regulation of meiosis GO:0045836, structural constituent of ribosome GO:0003735, cytoplasm GO:0005737, ribosome GO:0005840, translation GO:0006412, cytosolic small ribosomal subunit GO:0022627, chloroplast GO:0009507, vacuole GO:0005773, cytosolic ribosome GO:0022626, cell wall GO:000…	NC_015442	1.68931	543936	AML1	7.43141	8.18785	7.22363	6.31431	6.37583	5.60395
exp11		extracellular region GO:0005576, unidimensional cell growth GO:0009826, plant-type cell wall loosening GO:0009828, plant-type cell wall modification involved in multidimensional cell growth GO:0009831, cell wall GO:0005618	NC_015441	0.608191	543794	exp11	7.41414	6.69674	3.47253	6.58779	4.26432	4.88158
CCH	LeCCH	chloroplast GO:0009507; chloroplast inner membrane GO:0009706; magnesium chelatase activity GO:0016851; mitochondrion GO:0005739; magnesium chelatase complex GO:0010007; photosynthesis, light reaction GO:0019684; response to cadmium ion GO:0046686; response to salt stress GO:0009651; apoplast GO:0048046; polyamine catabolic process GO:0006598; protein targeting to membrane GO:0006612; calcium ion…	NC_015442	1.29788	543877	CCH	7.40491	7.78107	8.49808	8.97546	9.01732	8.31352
BiP	BiP, GRP-78	response to unfolded protein GO:0006986	NC_015445	0.441124	543957	BiP	7.39694	6.21619	5.45976	5.64009	5.0114	8.21584
CHS1		hyphal tip GO:0001411, chitin synthase activity GO:0004100, cellular_component GO:0005575, chitin biosynthetic process GO:0006031, cell septum GO:0030428, hyphal growth GO:0030448, fungal-type cell wall organization GO:0031505, conidium formation GO:0048315, cell septum assembly GO:0090529, cell wall chitin biosynthetic process GO:0006038, pathogenesis GO:0009405, cell surface GO:0009986, membran…	NC_015446	0.22177	778294	CHS1	7.39018	5.21732	1.02185	3.99878	2.01302	-4.04544
ca1		carbonate dehydratase activity GO:0004089; zinc ion binding GO:0008270; chloroplast GO:0009507; carbon utilization GO:0015976; thylakoid GO:0009579; chloroplast envelope GO:0009941; chloroplast thylakoid membrane GO:0009535; chloroplast stroma GO:0009570; response to cold GO:0009409; stromule GO:0010319; defense response to bacterium GO:0042742; membrane GO:0016020; apoplast GO:0048046; defense r…	NC_015442	1.61992	543802	ca1	7.36849	8.06442	7.80439	7.66599	7.75821	8.86145
F3H		cytoplasm GO:0005737, response to UV-B GO:0010224, anthocyanin-containing compound biosynthetic process GO:0009718, response to sucrose GO:0009744, flavonoid biosynthetic process GO:0009813, naringenin 3-dioxygenase activity GO:0045486	NC_015439	0.241561	100736482	F3H	7.36391	5.31437	2.31924	5.32026	4.45018	1.32486
profilin		actin binding GO:0003779, cytoplasm GO:0005737, cytoskeleton organization GO:0007010, chloroplast GO:0009507, actin cytoskeleton GO:0015629, nucleus GO:0005634, actin filament organization GO:0007015, seed germination GO:0009845, actin filament polymerization GO:0030041, regulation of unidimensional cell growth GO:0051510, seedling development GO:0090351	NC_015445	0.841598	543782	profilin	7.36188	7.11308	7.07004	7.35838	7.33339	7.53779
cellulase		hydrolase activity, hydrolyzing O-glycosyl compounds GO:0004553; plasma membrane GO:0005886; cell plate GO:0009504; unidimensional cell growth GO:0009826; response to cytokinin GO:0009735; shoot system development GO:0048367; cellulose biosynthetic process GO:0030244; early endosome GO:0005769; Golgi apparatus GO:0005794; hyperosmotic salinity response GO:0042538; cortical microtubule organizatio…	NC_015446	0.0781744	543999	cellulase	7.33524	3.65808	2.42517	4.7083	0.89923	0.95703
AS1		copper ion binding GO:0005507, vacuolar lumen GO:0005775, aureusidin synthase activity GO:0033793, pigment biosynthetic process GO:0046148	NC_015443	1.40252	543875	AS1	7.27599	7.76401	6.87101	8.95445	8.05208	10.0401
GDI1		Rab GDP-dissociation inhibitor activity GO:0005093, Rab protein signal transduction GO:0032482, negative regulation of axonogenesis GO:0050771, regulation of catalytic activity GO:0050790, negative regulation of protein targeting to membrane GO:0090315	NC_015438	0.0215417	544245	GDI1	7.22236	1.68564	0.09789	-3.32665	-9.00316	-9.00316
BI-1		plasma membrane GO:0005886; negative regulation of programmed cell death GO:0043069; nuclear envelope GO:0005635; endoplasmic reticulum GO:0005783; cytoplasm GO:0005737; protein binding GO:0005515; ER overload response GO:0006983; very long-chain fatty acid metabolic process GO:0000038; response to water deprivation GO:0009414; MAPK cascade GO:0000165; protein targeting to membrane GO:0006612; ER…	NC_015445	0.798195	543906	BI-1	7.2164	6.89122	6.74731	7.16755	6.97095	7.66529
Rab1B	LeRab1B	GTP binding GO:0005525	NC_015438	0.858211	544011	Rab1B	7.1917	6.97111	7.00104	7.31225	7.0829	7.03227
dxs		isoprenoid biosynthetic process GO:0008299, pyridoxine biosynthetic process GO:0008615, 1-deoxy-D-xylulose-5-phosphate synthase activity GO:0008661, thiamine biosynthetic process GO:0009228	NC_015438	0.739953	544220	dxs	7.17743	6.74293	6.89587	7.28032	7.07841	7.23086
EIL3		nucleus GO:0005634; sequence-specific DNA binding transcription factor activity GO:0003700; regulation of transcription, DNA-templated GO:0006355; DNA binding GO:0003677; regulation of sulfur metabolic process GO:0042762; cellular response to iron ion GO:0071281; MAPK cascade GO:0000165; response to superoxide GO:0000303; protein targeting to membrane GO:0006612; cell communication GO:0007154; si…	NC_015438	0.729087	543680	EIL3	7.17213	6.71629	7.16302	7.71079	7.48067	7.50367
cel5		hydrolase activity, hydrolyzing O-glycosyl compounds GO:0004553; extracellular region GO:0005576; cell wall GO:0005618; plant-type cell wall GO:0009505; plasma membrane GO:0005886; Golgi apparatus GO:0005794	NC_015445	0.227242	543560	cel5	7.14521	5.0075	0.33734	6.94758	3.24531	4.91137
CHS2		chalcone biosynthetic process GO:0009715, naringenin-chalcone synthase activity GO:0016210, chitin synthase activity GO:0004100, cell wall chitin biosynthetic process GO:0006038, cell surface GO:0009986, cell septum GO:0030428, chitin biosynthetic process GO:0006031, hyphal growth GO:0030448, fungal-type cell wall organization GO:0031505, asexual sporulation resulting in formation of a cellular s…	NC_015442	0.130683	778295	CHS2	7.137	4.20114	2.07996	4.06414	5.63751	-1.586
clpP2		mitochondrion GO:0005739, chloroplast thylakoid membrane GO:0009535, chloroplast stroma GO:0009570, chloroplastic endopeptidase Clp complex GO:0009840, mitochondrial matrix GO:0005759, plastid stroma GO:0009532, zinc ion binding GO:0008270, cobalt ion binding GO:0050897, methylglyoxal catabolic process to D-lactate GO:0019243	NC_015438	1.11008	544244	clpP2	7.09549	7.24615	7.18101	7.29426	7.72859	7.64568
RPS17	Gi1	ribosomal small subunit assembly GO:0000028, translational elongation GO:0006414, cytosolic small ribosomal subunit GO:0022627	NC_015442	0.656667	544221	RPS17	7.07001	6.46324	7.11276	7.17928	7.08391	6.56686
Aqp2		apical plasma membrane GO:0016324	NC_015438	0.310879	543640	Aqp2	7.05894	5.37336	6.25605	6.04825	6.26573	2.24751
ca2		cytoplasm GO:0005737, plasma membrane GO:0005886, angiotensin-activated signaling pathway GO:0038166, regulation of anion transport GO:0044070, regulation of intracellular pH GO:0051453, positive regulation of dipeptide transmembrane transport GO:2001150	NC_015439	0.501014	543803	ca2	7.05742	6.06034	5.47804	3.97623	5.67472	-0.44709
MAF1		sequence-specific DNA binding transcription factor activity GO:0003700, protein binding GO:0005515, indeterminate inflorescence morphogenesis GO:0048283, ovule development GO:0048481, nucleus GO:0005634, cytoplasm GO:0005737, negative regulation of transcription from RNA polymerase III promoter GO:0016480	NC_015441	0.631862	543586	MAF1	7.02107	6.35875	6.85174	7.07096	6.84453	6.90906
gdh1	GDH, legdh1	mitochondrion GO:0005739, oxidoreductase activity GO:0016491, response to cadmium ion GO:0046686, ATP binding GO:0005524, response to salt stress GO:0009651, copper ion binding GO:0005507, zinc ion binding GO:0008270, cobalt ion binding GO:0050897, glutamate dehydrogenase [NAD(P)+] activity GO:0004353, nitrogen compound metabolic process GO:0006807, response to absence of light GO:0009646	NC_015447	0.885534	544015	gdh1	7.01916	6.84378	7.35138	7.45642	8.25945	9.80257
NR		mitochondrion GO:0005739, nitric oxide biosynthetic process GO:0006809, vacuole GO:0005773, response to light stimulus GO:0009416, plasma membrane GO:0005886, response to symbiotic fungus GO:0009610, nitrate reductase activity GO:0008940, cytosol GO:0005829, cellular lipid catabolic process GO:0044242, root hair elongation GO:0048767, nitrate reductase (NADH) activity GO:0009703, nitrate assimila…	NC_015448	4.42966	100736473	NR	7.00795	9.15515	10.3293	9.83354	10.9937	10.9287
HPR		regulation of transcription, DNA-templated GO:0006355	NC_015438	1.19333	100191110	HPR	6.99423	7.24923	8.1007	7.46842	8.36377	7.43
ARF2		GTPase activity GO:0003924, GTP binding GO:0005525, endoplasmic reticulum membrane GO:0005789, GTP catabolic process GO:0006184, ER to Golgi vesicle-mediated transport GO:0006888, cellular response to drug GO:0035690	NC_015440	0.771763	778240	ARF2	6.99301	6.61924	7.21684	6.96251	7.13299	6.31343
alpha-DOX2	feebly	extracellular region GO:0005576; oxidoreductase activity, acting on single donors with incorporation of molecular oxygen, incorporation of two atoms of oxygen GO:0016702; response to other organism GO:0051707; long-chain fatty acid metabolic process GO:0001676; fatty acid metabolic process GO:0006631; leaf senescence GO:0010150; dioxygenase activity GO:0051213	NC_015440	0.622845	543806	alpha-DOX2	6.9838	6.30075	7.44405	7.49715	7.49074	2.15065
CIPK6		plasma membrane GO:0005886, kinase activity GO:0016301, protein binding GO:0005515, multicellular organismal development GO:0007275, response to water deprivation GO:0009414, response to salt stress GO:0009651, basipetal auxin transport GO:0010540, hyperosmotic salinity response GO:0042538, stomatal movement GO:0010118, calcium-mediated signaling GO:0019722	NC_015449	0.742717	101055500	CIPK6	6.95819	6.52907	5.82452	7.2211	6.69002	7.64228
mdh		mitochondrion GO:0005739, tricarboxylic acid cycle GO:0006099, malate dehydrogenase activity GO:0016615, protein binding GO:0005515, malate dehydrogenase (decarboxylating) (NAD+) activity GO:0004471, L-malate dehydrogenase activity GO:0030060, malic enzyme activity GO:0004470, biofilm formation GO:0042710, Type IV pili-dependent localized adherence to host GO:0052001, sulfopyruvate decarboxylase …	NC_015448	0.91504	543805	mdh	6.95399	6.8259	7.80586	7.27882	7.99064	7.52833
ERF7	SlERF7	nucleus GO:0005634; sequence-specific DNA binding transcription factor activity GO:0003700; regulation of transcription, DNA-templated GO:0006355; DNA binding GO:0003677; protein binding GO:0005515; response to water deprivation GO:0009414; response to abscisic acid GO:0009737; sequence-specific DNA binding GO:0043565; negative regulation of transcription, DNA-templated GO:0045892; ethylene-activ…	NC_015444	0.764073	100820705	ERF7	6.94619	6.55797	6.88127	6.85196	6.86204	6.37352
EBF2	EBF1	nucleus GO:0005634, protein binding GO:0005515, ubiquitin-dependent protein catabolic process GO:0006511, response to ethylene GO:0009723, negative regulation of ethylene-activated signaling pathway GO:0010105, SCF ubiquitin ligase complex GO:0019005, regulation of circadian rhythm GO:0042752	NC_015445	0.819457	778235	EBF2	6.92762	6.64036	7.13446	7.43347	7.21326	7.34128
SSR1	LeSSR1	extracellular region GO:0005576, plasma membrane GO:0005886, fungal-type cell wall GO:0009277, cell surface GO:0009986, yeast-form cell wall GO:0030445, fungal-type cell wall organization GO:0031505, cellular response to drug GO:0035690	NC_015446	0.512864	100147724	SSR1	6.92165	5.9583	5.87584	6.27011	6.35993	6.28679
Rab1C	LeRab1C	GTP binding GO:0005525, plasma membrane GO:0005886, vacuole GO:0005773, membrane GO:0016020, cytosol GO:0005829, Golgi apparatus GO:0005794, pollen development GO:0009555, pollen tube growth GO:0009860, plasmodesma GO:0009506, N-terminal protein myristoylation GO:0006499	NC_015442	1.77871	544012	Rab1C	6.88438	7.71521	7.45037	5.74288	6.28935	5.82905
PEPD		extracellular region GO:0005576, proteolysis GO:0006508, response to stress GO:0006950, serine-type peptidase activity GO:0008236, pathogenesis GO:0009405, protein catabolic process GO:0030163, dipeptidase activity GO:0016805	NC_015444	0.784165	101268198	PEPD	6.87084	6.52007	6.78523	7.08838	7.17727	6.73373
BAM1		protein serine/threonine kinase activity GO:0004674, ATP binding GO:0005524, plasma membrane GO:0005886, protein phosphorylation GO:0006468, transmembrane receptor protein tyrosine kinase signaling pathway GO:0007169, chloroplast GO:0009507, beta-amylase activity GO:0016161, kinase activity GO:0016301, regulation of meristem growth GO:0010075, gametophyte development GO:0048229, floral organ deve…	NC_015446	3.18987	100736451	BAM1	6.85222	8.52572	7.60403	7.31786	6.90295	7.95575
RanBP1		nucleus GO:0005634; mitotic cell cycle GO:0000278; RNA processing GO:0006396; mRNA export from nucleus GO:0006406; protein import into nucleus GO:0006606; protein import into nucleus, translocation GO:0000060; protein binding GO:0005515	NC_015445	0.759001	543690	RanBP1	6.85214	6.45432	7.39665	7.50086	7.45317	7.29597
CHRD		protein binding GO:0005515, extracellular region GO:0005576, heparin binding GO:0008201, axis specification GO:0009798, post-anal tail morphogenesis GO:0036342, chordate embryonic development GO:0043009, syndecan binding GO:0045545, pronephros development GO:0048793	NC_015447	0.741633	100736438	CHRD	6.84608	6.41486	6.35339	6.39844	6.53586	6.58379
Fad7	LeFad7	chloroplast GO:0009507, response to cold GO:0009409, chloroplast envelope GO:0009941, fatty acid biosynthetic process GO:0006633, omega-3 fatty acid desaturase activity GO:0042389, plastid membrane GO:0042170	NC_015443	1.07091	544203	Fad7	6.8424	6.94123	6.79206	6.68228	7.37402	7.27727
TBP1	LeMA-1, MA-1, TBP-1	DNA binding GO:0003677; sequence-specific DNA binding transcription factor activity GO:0003700; transcription factor complex GO:0005667; regulation of transcription, DNA-templated GO:0006355; transcription initiation from RNA polymerase II promoter GO:0006367; chromosome, telomeric region GO:0000781; regulation of telomere maintenance GO:0032204; telomeric DNA binding GO:0042162; protein homodime…	NC_015438	0.760021	544089	TBP1	6.84112	6.44523	7.66654	7.56851	7.6327	7.62981
Cel3		hydrolase activity, hydrolyzing O-glycosyl compounds GO:0004553; extracellular region GO:0005576; cell wall GO:0005618; plant-type cell wall GO:0009505; plasma membrane GO:0005886; cytosol GO:0005829; plasmodesma GO:0009506; Golgi apparatus GO:0005794	NC_015438	0.448939	544032	Cel3	6.82251	5.6671	5.43761	6.35982	6.10305	5.77122
pds		chloroplast GO:0009507, chloroplast envelope GO:0009941, chloroplast thylakoid GO:0009534, regulation of proton transport GO:0010155, protein autophosphorylation GO:0046777, carotenoid biosynthetic process GO:0016117, carotene biosynthetic process GO:0016120, phytoene dehydrogenase activity GO:0016166	NC_015440	0.824899	544073	pds	6.78241	6.5047	5.50338	5.9961	5.86703	5.00325
GLO2		peroxisome GO:0005777, glycolate oxidase activity GO:0008891, photorespiration GO:0009853, regulation of photosynthesis GO:0010109, modulation by virus of host morphology or physiology GO:0019048	NC_015447	0.813705	100134875	GLO2	6.76127	6.46385	6.72317	6.75607	5.85522	-0.58495
SUT1		maltose:proton symporter activity GO:0005364, sucrose:proton symporter activity GO:0008506, pollen germination GO:0009846, maltose transport GO:0015768, sucrose transport GO:0015770, salicin transport GO:0042948, salicin transmembrane transporter activity GO:0042950	NC_015448	1.34558	544099	SUT1	6.73795	7.16618	8.13817	8.588	8.84563	7.40385
PAT		molecular_function GO:0003674, nucleus GO:0005634, cytoplasm GO:0005737, pole plasm assembly GO:0007315, mitochondrial cloud GO:0032019, P granule GO:0043186, pole plasm GO:0045495	NC_015441	0.484701	100736464	PAT	6.71277	5.66794	5.08597	5.51856	5.36877	6.4399
FPS1		cytoplasm GO:0005737, farnesyl diphosphate biosynthetic process GO:0045337, cytosol GO:0005829, acetyl-CoA metabolic process GO:0006084, polyamine catabolic process GO:0006598, calcium ion transport GO:0006816, Golgi organization GO:0007030, response to salt stress GO:0009651, phenylpropanoid metabolic process GO:0009698, sterol biosynthetic process GO:0016126, brassinosteroid biosynthetic proces…	NC_015449	0.368932	543552	FPS1	6.69451	5.25594	4.54281	5.10068	5.20563	6.20928
XYL2		hyphal cell wall GO:0030446	NC_015438	0.309864	543515	XYL2	6.691	5.00071	5.85277	6.41036	6.83375	4.95359
TAL	ToTAL	sedoheptulose-7-phosphate:D-glyceraldehyde-3-phosphate glyceronetransferase activity GO:0004801, identical protein binding GO:0042802, biological_process GO:0008150, pentose-phosphate shunt GO:0006098	unplaced	0.954096	543623	TAL	6.68028	6.61249	6.53686	7.02421	6.85717	8.37617
CPA		metabolic process GO:0008152, hydrolase activity GO:0016787, hemolysis in other organism GO:0044179	NC_015448	0.78408	544141	CPA	6.63868	6.28775	6.73858	6.82089	6.99159	5.51439
SBPase		carbohydrate metabolic process GO:0005975; chloroplast GO:0009507; phosphoric ester hydrolase activity GO:0042578; chloroplast envelope GO:0009941; sucrose biosynthetic process GO:0005986; carbohydrate biosynthetic process GO:0016051; starch biosynthetic process GO:0019252; sedoheptulose-bisphosphatase activity GO:0050278; chloroplast stroma GO:0009570; thylakoid GO:0009579; defense response to b…	NC_015442	1.21555	100316873	SBPase	6.62887	6.91048	7.66774	6.81325	8.00823	6.80037
XYL1	LEXYL1	cellular_component GO:0005575; intracellular GO:0005622; biological_process GO:0008150; oxidoreductase activity, acting on the CH-OH group of donors, NAD or NADP as acceptor GO:0016616; arabinose catabolic process GO:0019568; D-xylose:NADP reductase activity GO:0032866; tetrose metabolic process GO:0033347; D-xylose catabolic process GO:0042843; molecular_function GO:0003674; extracellular region…	NC_015447	0.0216577	543514	XYL1	6.59847	1.06949	-2.6918	-2.53137	-3.16991	-1.85877
BBR		sequence-specific DNA binding transcription factor activity GO:0003700; nucleus GO:0005634; regulation of transcription, DNA-templated GO:0006355	NC_015439	0.663215	101055608	BBR	6.5591	5.96665	6.3318	6.42675	6.73057	5.36719
IAA9		response to auxin GO:0009733	NC_015438	0.700763	543543	IAA9	6.55476	6.04176	6.22363	6.79733	6.88063	2.09241
sumo		nucleoplasm GO:0005654, protein sumoylation GO:0016925, protein tag GO:0031386, asperthecin metabolic process GO:0036182, sterigmatocystin biosynthetic process GO:0045461, austinol biosynthetic process GO:1900560, dehydroaustinol biosynthetic process GO:1900563	NC_015446	0.720623	543735	sumo	6.54671	6.07403	5.79359	6.67411	6.22414	5.1559
DAD1	dad-1	protein glycosylation GO:0006486, oligosaccharyltransferase complex GO:0008250, oligosaccharyl transferase activity GO:0004576, response to heat GO:0009408, response to cold GO:0009409	NC_015445	0.478	543753	DAD1	6.5387	5.47378	6.31886	6.58973	6.28672	6.49566
CCT3		cellular response to drug GO:0035690	NC_015442	0.793684	101246428	CCT3	6.53683	6.20347	6.42768	6.76535	6.46272	6.05753
ACO1	EFE, ETH1, LEACO1, pTOM13	aconitate hydratase activity GO:0003994; induction by symbiont of host defense response GO:0044416; citrate metabolic process GO:0006101; response to iron(II) ion GO:0010040; iron-responsive element binding GO:0030350; 4 iron, 4 sulfur cluster binding GO:0051539	NC_015444	11.3882	544052	ACO1	6.50131	10.0108	8.47679	9.31864	8.79783	11.8857
BBR		sequence-specific DNA binding transcription factor activity GO:0003700; nucleus GO:0005634; regulation of transcription, DNA-templated GO:0006355	NC_015441	0.784265	101055562	BBR	6.48728	6.1367	6.68519	6.76883	6.88004	6.54641
bmy3		chloroplast GO:0009507, beta-amylase activity GO:0016161	NC_015438	2.44502	543804	bmy3	6.47393	7.76378	8.4145	8.47921	8.73708	8.44097
UBC3	Ubc	ubiquitin-protein transferase activity GO:0004842, nucleus GO:0005634, ubiquitin-dependent protein catabolic process GO:0006511, vegetative to reproductive phase transition of meristem GO:0010228	NC_015443	1.16132	100301932	UBC3	6.45781	6.67357	6.70098	6.64418	7.05482	6.92581
DNAJ		protein folding GO:0006457, protein binding GO:0005515, response to heat GO:0009408	NC_015441	1.36749	100037515	DNAJ	6.43832	6.88985	6.69505	5.74344	4.77552	5.62964
EXP2	LeEXP2	extracellular region GO:0005576, unidimensional cell growth GO:0009826, plant-type cell wall loosening GO:0009828, plant-type cell wall modification involved in multidimensional cell growth GO:0009831	NC_015443	0.25572	543582	EXP2	6.4217	4.45434	5.36628	5.46257	6.63641	3.15459
PAD1	PSR5	molecular_function GO:0003674; cellular_component GO:0005575; cytoplasm GO:0005737; peptidase activity GO:0008233; proteasome core complex, alpha-subunit complex GO:0019773; ubiquitin-dependent protein catabolic process GO:0006511; protein binding GO:0005515; nucleus GO:0005634; spindle GO:0005819; phragmoplast GO:0009524; chloroplast GO:0009507; vacuole GO:0005773; cytosolic ribosome GO:0022626;…	NC_015438	0.666252	544128	PAD1	6.3962	5.81034	5.59072	6.12327	6.04925	6.49873
ats1		molecular_function GO:0003674	NC_015447	0.782745	543755	ats1	6.37126	6.01788	7.04752	7.17087	7.0914	6.54
Rab1A	LeRab1A	GTP binding GO:0005525, plasma membrane GO:0005886, cytosol GO:0005829, Golgi apparatus GO:0005794, pollen tube growth GO:0009860, N-terminal protein myristoylation GO:0006499, response to chitin GO:0010200	NC_015445	2.81285	544010	Rab1A	6.36648	7.85851	7.24216	7.76219	7.34444	8.42887
GAI	LeGAI	protein binding GO:0005515	NC_015448	0.410348	543881	GAI	6.34552	5.06044	5.233	5.54067	5.54779	3.48648
LHP1	HP1-L, Sl LHP1	nucleus GO:0005634; euchromatin GO:0000791; chromatin organization GO:0006325; nuclear heterochromatin GO:0005720; chromatin silencing GO:0006342; negative regulation of gene expression, epigenetic GO:0045814; vernalization response GO:0010048; DNA binding GO:0003677; methylated histone binding GO:0035064; photoperiodism, flowering GO:0048573; protein binding GO:0005515; negative regulation of mo…	NC_015438	0.821479	544233	LHP1	6.32436	6.04066	6.16018	6.75669	6.4915	7.3925
exp12		extracellular region GO:0005576, plant-type cell wall organization GO:0009664, unidimensional cell growth GO:0009826, plant-type cell wall loosening GO:0009828	NC_015442	1.15663	543795	exp12	6.32029	6.53022	7.61728	6.15052	7.71699	9.11771
CYC1		mitochondrion GO:0005739; mitochondrial electron transport, ubiquinol to cytochrome c GO:0006122; electron carrier activity GO:0009055; intramolecular lyase activity GO:0016872; antibiotic biosynthetic process GO:0017000	NC_015449	0.682972	100301930	CYC1	6.30194	5.75184	5.76196	6.18918	5.97145	5.82345
SSADH	LeSSADH	3-chloroallyl aldehyde dehydrogenase activity GO:0004028, chloroplast GO:0009507, succinate-semialdehyde dehydrogenase (NAD+) activity GO:0004777, mitochondrial matrix GO:0005759, glutamate decarboxylation to succinate GO:0006540, gamma-aminobutyric acid catabolic process GO:0009450, NAD binding GO:0051287, mitochondrion GO:0005739, response to heat GO:0009408, response to light stimulus GO:00094…	NC_015446	0.757033	100147726	SSADH	6.28548	5.8839	6.23126	6.48285	6.24176	6.2748
MAPK12		nucleus GO:0005634, kinase activity GO:0016301, MAP kinase activity GO:0004707, signal transduction GO:0007165, protein binding GO:0005515, response to auxin GO:0009733, response to indolebutyric acid GO:0080026	NC_015444	1.41981	100736475	MAPK12	6.24517	6.75087	5.42244	4.80635	4.19519	4.02932
LOX1.1	loxA	cytoplasm GO:0005737, response to wounding GO:0009611, linoleate 13S-lipoxygenase activity GO:0016165, response to other organism GO:0051707	NC_015445	0.984608	543994	LOX1.1	6.2388	6.21642	5.82102	8.44698	6.76703	-0.14358
zds		mitochondrion GO:0005739; chloroplast envelope GO:0009941; chloroplast GO:0009507; carotene biosynthetic process GO:0016120; carotene 7,8-desaturase activity GO:0016719	NC_015438	0.685561	543629	zds	6.23218	5.68754	5.46365	5.60249	5.73868	5.52279
ARF6		endosome GO:0005768, plasma membrane GO:0005886, endocytic vesicle GO:0030139	unplaced	0.905188	100316890	ARF6	6.21258	6.06887	5.91443	6.42091	6.2467	6.40237
CIP1		PCNA-p21 complex GO:0070557, molecular_function GO:0003674, membrane GO:0016020, cellular response to oxidative stress GO:0034599, cellular response to cadmium ion GO:0071276	NC_015443	1.45671	778334	CIP1	6.19622	6.73894	6.89823	7.30129	7.59641	6.14274
DXR		apicoplast GO:0020011; isoprenoid biosynthetic process GO:0008299; oxidoreductase activity, acting on the CH-OH group of donors, NAD or NADP as acceptor GO:0016616	NC_015440	0.996446	543682	DXR	6.12137	6.11623	5.62002	5.63878	5.70266	5.46636
LLP		nucleolus GO:0005730; memory GO:0007613; positive regulation of transcription, DNA-templated GO:0045893	NC_015442	0.945357	100529140	LLP	6.0991	6.01803	7.15612	7.15566	7.44021	7.03507
opr3	LeOPR3	jasmonic acid biosynthetic process GO:0009695, 12-oxophytodienoate reductase activity GO:0016629, response to wounding GO:0009611, response to ozone GO:0010193, peroxisome GO:0005777, response to fungus GO:0009620, tryptophan catabolic process GO:0006569, signal transduction GO:0007165, response to water deprivation GO:0009414, indoleacetic acid biosynthetic process GO:0009684, jasmonic acid meta…	NC_015444	0.799007	543763	opr3	6.09353	5.76981	5.68365	6.19551	5.97504	6.12612
GLX1	Glx I	lactoylglutathione lyase activity GO:0004462, mitochondrion GO:0005739, carbohydrate metabolic process GO:0005975, chloroplast envelope GO:0009941, vacuole GO:0005773, response to cadmium ion GO:0046686, plasma membrane GO:0005886, peroxisome GO:0005777, cytosol GO:0005829, gluconeogenesis GO:0006094, glycolytic process GO:0006096, response to salt stress GO:0009651, methylglyoxal catabolic proce…	NC_015448	1.15765	544161	GLX1	6.08711	6.29831	6.38603	6.45571	6.73795	6.90385
TCP15		sequence-specific DNA binding transcription factor activity GO:0003700; nucleus GO:0005634; regulation of transcription, DNA-templated GO:0006355; circadian rhythm GO:0007623; cell proliferation GO:0008283; inflorescence development GO:0010229; DNA endoreduplication GO:0042023; protein binding GO:0005515; response to cytokinin GO:0009735; MAPK cascade GO:0000165; protein targeting to membrane GO:…	NC_015438	0.571586	100736520	TCP15	6.083	5.27605	4.12642	6.1158	6.23953	6.351
SRG1	SlSRG1	cytoplasm GO:0005737; flavonoid biosynthetic process GO:0009813; oxidoreductase activity, acting on paired donors, with incorporation or reduction of molecular oxygen, 2-oxoglutarate as one donor, and incorporation of one atom each of oxygen into both donors GO:0016706; response to abscisic acid GO:0009737; embryo development ending in seed dormancy GO:0009793; cell wall modification involved in …	NC_015440	0.623039	100301927	SRG1	6.06656	5.38395	4.8602	5.71777	5.00409	5.05561
EIL2		nucleus GO:0005634, ethylene-activated signaling pathway GO:0009873, sequence-specific DNA binding transcription factor activity GO:0003700	NC_015438	1.17826	544228	EIL2	6.05912	6.29578	7.7424	7.26017	7.44553	7.24655
ispE		isoprenoid biosynthetic process GO:0008299, 4-(cytidine 5'-diphospho)-2-C-methyl-D-erythritol kinase activity GO:0050515	NC_015438	0.67283	543658	ispE	6.02156	5.44988	5.12495	5.32868	5.48116	5.42696
TH3	LeTH3	molecular_function GO:0003674, cellular_component GO:0005575, thiamine biosynthetic process GO:0009228	NC_015439	0.903386	778361	TH3	6.0121	5.86551	6.99065	6.53594	6.8354	5.70777
MAPK13		MAPK cascade GO:0000165, MAP kinase activity GO:0004707, intracellular signal transduction GO:0035556	NC_015438	0.933041	100736538	MAPK13	5.99438	5.89439	5.71413	6.14338	6.02924	6.00782
BCCP1		fatty acid biosynthetic process GO:0006633, chloroplast GO:0009507, biotin binding GO:0009374, chloroplast stroma GO:0009570, chloroplast envelope GO:0009941, polysaccharide biosynthetic process GO:0000271, acetyl-CoA metabolic process GO:0006084, plant-type cell wall organization GO:0009664, multidimensional cell growth GO:0009825, plant-type cell wall biogenesis GO:0009832, cell tip growth GO:0…	NC_015442	0.69314	543869	BCCP1	5.98504	5.45626	5.4049	5.30449	5.83161	6.05397
Cel2	cellulase	hydrolase activity, hydrolyzing O-glycosyl compounds GO:0004553; extracellular region GO:0005576; pattern specification process GO:0007389; cellulase activity GO:0008810; response to nematode GO:0009624; determination of bilateral symmetry GO:0009855; polarity specification of adaxial/abaxial axis GO:0009944; meristem initiation GO:0010014; xylem and phloem pattern formation GO:0010051; specifica…	NC_015446	0.219484	543996	Cel2	5.98393	3.79612	3.19969	5.24584	3.34823	1.45815
EIL1		nucleus GO:0005634, sequence-specific DNA binding transcription factor activity GO:0003700, response to ethylene GO:0009723, ethylene-activated signaling pathway GO:0009873, defense response to bacterium GO:0042742, cellular response to iron ion GO:0071281, protein binding GO:0005515	NC_015443	1.1274	543679	EIL1	5.98158	6.15458	6.41525	7.08863	6.79546	6.47334
CCS		superoxide dismutase activity GO:0004784, copper ion binding GO:0005507, cytoplasm GO:0005737, zinc ion binding GO:0008270, removal of superoxide radicals GO:0019430	NC_015445	1.0681	544169	CCS	5.96295	6.058	5.39713	5.5628	5.68986	6.22267
hxk1		hexokinase activity GO:0004396, nucleus GO:0005634, mitochondrion GO:0005739, cytosol GO:0005829, glucosamine catabolic process GO:0006043, N-acetylglucosamine catabolic process GO:0006046, pathogenesis GO:0009405, filamentous growth GO:0030447, hyphal growth GO:0030448, development of symbiont in host GO:0044114, growth of symbiont in host GO:0044117, filamentous growth of a population of unicel…	NC_015440	0.45848	543779	hxk1	5.93995	4.81488	3.71008	4.34583	3.83716	3.93885
ODC	LEODC	ornithine decarboxylase activator activity GO:0042978, putrescine biosynthetic process from ornithine GO:0033387, polyamine biosynthetic process GO:0006596	NC_015441	0.940306	544209	ODC	5.93822	5.84942	6.10759	7.39223	6.1242	6.65132
UBC1	LeUBC1	cellular_component GO:0005575	NC_015443	0.735686	544292	UBC1	5.92855	5.48571	5.82071	6.22338	5.99201	6.57662
hb-1		DNA binding GO:0003677; nucleus GO:0005634; regulation of transcription, DNA-templated GO:0006355; sequence-specific DNA binding transcription factor activity GO:0003700; sequence-specific DNA binding GO:0043565; response to blue light GO:0009637; response to salt stress GO:0009651; positive regulation of transcription, DNA-templated GO:0045893; gravitropism GO:0009630; response to nitrate GO:001…	NC_015439	0.986463	100301943	hb-1	5.9076	5.88794	6.7026	6.87519	6.97848	5.79327
ARF5		nucleus GO:0005634; sequence-specific DNA binding transcription factor activity GO:0003700; response to auxin GO:0009733; protein binding GO:0005515; identical protein binding GO:0042802; membrane GO:0016020; embryo development GO:0009790; flower development GO:0009908; leaf vascular tissue pattern formation GO:0010305; root development GO:0048364; meristem development GO:0048507; transcription r…	NC_015441	0.469438	100736448	ARF5	5.89024	4.79924	3.67344	5.19564	4.98168	5.00075
GID1		nucleus GO:0005634, response to gibberellin GO:0009739, gibberellin binding GO:0010331	NC_015446	1.8448	100736493	GID1	5.88671	6.77018	5.57743	7.01834	6.37245	6.55406
MAPK14		MAP kinase activity GO:0004707, regulation of transcription from RNA polymerase II promoter GO:0006357, positive regulation of myotube differentiation GO:0010831, intracellular signal transduction GO:0035556, p38MAPK cascade GO:0038066, positive regulation of myoblast differentiation GO:0045663, positive regulation of myoblast fusion GO:1901741, MAPK cascade GO:0000165, nucleus GO:0005634, cytopl…	NC_015441	0.586861	100736548	MAPK14	5.86344	5.09453	4.49079	5.77331	5.11574	5.8323
SNF1		cellular_component GO:0005575, trehalose catabolic process GO:0005993, protein phosphorylation GO:0006468, protein serine/threonine kinase activity GO:0004674, regulation of carbohydrate metabolic process GO:0006109, filamentous growth GO:0030447, filamentous growth of a population of unicellular organisms GO:0044182, negative regulation of filamentous growth of a population of unicellular organi…	NC_015439	1.0775	778276	SNF1	5.85575	5.96344	5.57559	5.7466	5.59029	5.56609
pi1		serine-type endopeptidase inhibitor activity GO:0004867, negative regulation of endopeptidase activity GO:0010951	NC_015438	3.51371	543758	pi1	5.84645	7.65945	9.14863	8.49088	8.38272	10.6274
EBF1	EBF2	ubiquitin-protein transferase activity GO:0004842, nucleus GO:0005634, ubiquitin-dependent protein catabolic process GO:0006511, protein binding GO:0005515, response to ethylene GO:0009723, negative regulation of ethylene-activated signaling pathway GO:0010105, regulation of circadian rhythm GO:0042752	NC_015449	1.68039	778234	EBF1	5.84458	6.59337	5.6198	6.65943	6.00978	6.81647
NRAMP3	LeNRAMP3	cytoplasm GO:0005737, inorganic anion transmembrane transporter activity GO:0015103, manganese ion transmembrane transporter activity GO:0005384, manganese ion transport GO:0006828, cellular metal ion homeostasis GO:0006875, cadmium ion transport GO:0015691, lead ion transport GO:0015692, metal ion transport GO:0030001, metal ion transmembrane transporter activity GO:0046873, vacuolar membrane GO…	NC_015439	1.55994	544257	NRAMP3	5.83845	6.47993	8.86358	8.23479	9.63593	7.91198
CBL2	SlCBL2	calcium ion binding GO:0005509; protein binding GO:0005515; calcium-mediated signaling GO:0019722; vacuole GO:0005773; cytosolic ribosome GO:0022626; plant-type vacuole membrane GO:0009705; membrane GO:0016020; MAPK cascade GO:0000165; regulation of transcription, DNA-templated GO:0006355; protein targeting to membrane GO:0006612; response to bacterium GO:0009617; systemic acquired resistance, sa…	NC_015444	1.01768	100820707	CBL2	5.83286	5.85813	5.20875	4.52895	4.64775	5.21516
GWD		chloroplast GO:0009507; starch catabolic process GO:0005983; alpha-glucan, water dikinase activity GO:0050521; chloroplast envelope GO:0009941; mitochondrion GO:0005739; cold acclimation GO:0009631; chloroplast stroma GO:0009570; response to symbiotic fungus GO:0009610; protein binding GO:0005515; starch metabolic process GO:0005982; circadian rhythm GO:0007623; starch biosynthetic process GO:001…	NC_015442	0.789974	100191125	GWD	5.82191	5.48178	6.15036	6.11156	6.4493	6.21149
TH1	LeTH1	molecular_function GO:0003674, hyphal cell wall GO:0030446, hyphal growth GO:0030448, capsule organization GO:0045230	NC_015441	1.30455	778313	TH1	5.81768	6.20123	6.26195	5.7466	5.85147	5.94583
FRO1	LeFRO1	ferric-chelate reductase activity GO:0000293, mitochondrion GO:0005739, plasma membrane GO:0005886, membrane GO:0016020, response to osmotic stress GO:0006970, NADH dehydrogenase (ubiquinone) activity GO:0008137, cold acclimation GO:0009631, mitochondrial respiratory chain complex I GO:0005747, cobalt ion binding GO:0050897, glycolytic process GO:0006096, ubiquitin-dependent protein catabolic pro…	NC_015438	0.206414	543871	FRO1	5.81571	3.53932	3.99735	3.86657	4.44354	2.01841
OPT1	LeOPT1	oligopeptide transport GO:0006857, peptide transporter activity GO:0015197, integral component of membrane GO:0016021, nitrogen utilization GO:0019740, oligopeptide transmembrane transport GO:0035672, oligopeptide transmembrane transporter activity GO:0035673, cellular response to drug GO:0035690	NC_015439	0.802891	543533	OPT1	5.8078	5.49108	5.43209	5.95179	5.70824	4.98673
CAS1		fruit ripening, climacteric GO:0009836; L-3-cyanoalanine synthase activity GO:0050017; molecular_function GO:0003674; cellular_component GO:0005575; biological_process GO:0008150; telomere maintenance GO:0000723; sequence-specific DNA binding transcription factor activity GO:0003700; regulation of transcription, DNA-templated GO:0006355	NC_015441	0.334265	100147715	CAS1	5.80699	4.22605	3.30166	3.90679	3.33238	3.49967
MST1		threonine-tRNA ligase activity GO:0004829	NC_015444	1.02957	100301939	MST1	5.80499	5.84702	5.59456	5.94492	5.96433	5.61332
ProT2	LeProT2	plasma membrane GO:0005886, amino acid transport GO:0006865, amino acid transmembrane transporter activity GO:0015171, membrane GO:0016020, proline transport GO:0015824, amino acid import GO:0043090, L-proline transmembrane transporter activity GO:0015193	NC_015440	0.883268	543531	ProT2	5.7998	5.62072	4.46374	6.25323	5.54019	5.15449
HSFA3		DNA binding GO:0003677; sequence-specific DNA binding transcription factor activity GO:0003700; nucleus GO:0005634; response to chitin GO:0010200; regulation of transcription, DNA-templated GO:0006355; response to heat GO:0009408	NC_015446	0.918285	100736506	HSFA3	5.79722	5.67424	6.62125	7.10128	6.95078	5.30142
Glb2	Hb2	cytoplasm GO:0005737, response to cytokinin GO:0009735, fatty acid metabolic process GO:0006631, triglyceride biosynthetic process GO:0019432, oxygen transporter activity GO:0005344	NC_015440	0.299338	543822	Glb2	5.79565	4.0555	2.53706	2.17963	2.29598	4.01547
GABA-TP1	GABA-T1, LeGABA-TP1, SlGABA-T1	4-aminobutyrate transaminase activity GO:0003867, gamma-aminobutyric acid metabolic process GO:0009448	NC_015444	2.6586	543873	GABA-TP1	5.78949	7.20016	6.59367	6.87877	6.77413	9.25851
ARF8		nucleus GO:0005634; regulation of transcription, DNA-templated GO:0006355; sequence-specific DNA binding transcription factor activity GO:0003700; response to auxin GO:0009733; flower development GO:0009908; determination of bilateral symmetry GO:0009855; post-embryonic morphogenesis GO:0009886; organ morphogenesis GO:0009887; regulation of flower development GO:0009909; xylem and phloem pattern …	NC_015439	0.456024	100301945	ARF8	5.7894	4.65658	4.37639	5.48406	5.13852	5.45905
ARF1	LeARF1	GTPase activity GO:0003924, GTP binding GO:0005525, GTP catabolic process GO:0006184, cellular response to drug GO:0035690, regulation of receptor internalization GO:0002090, regulation of Arp2/3 complex-mediated actin nucleation GO:0034315, long term synaptic depression GO:0060292, dendritic spine organization GO:0097061, protein ADP-ribosylation GO:0006471	NC_015447	0.938976	543517	ARF1	5.7838	5.69296	6.39652	6.39744	6.79919	6.54523
hsc70	HSC-I	Prp19 complex GO:0000974; nucleus GO:0005634; nucleolus GO:0005730; ribonucleoprotein complex GO:0030529; negative regulation of transcription, DNA-templated GO:0045892	NC_015443	2.30405	100736433	hsc70	5.76076	6.96493	5.31585	7.14376	5.76291	7.40887
MKK4	LeMKK4	nucleus GO:0005634; kinase activity GO:0016301; defense response, incompatible interaction GO:0009814; cytoplasm GO:0005737; regulation of stomatal complex patterning GO:2000037; regulation of stomatal complex development GO:2000038; floral organ abscission GO:0010227; MAPK cascade GO:0000165; respiratory burst involved in defense response GO:0002679; regulation of transcription, DNA-templated GO…	NC_015440	1.48585	543948	MKK4	5.75595	6.32723	5.37459	6.73702	6.42497	6.86611
HGO		homogentisate 1,2-dioxygenase activity GO:0004411; cytoplasm GO:0005737; L-phenylalanine catabolic process GO:0006559; tyrosine catabolic process GO:0006572; cytosol GO:0005829; fatty acid beta-oxidation GO:0006635; response to sucrose GO:0009744; response to fructose GO:0009750; chlorophyll catabolic process GO:0015996; protein import into peroxisome matrix GO:0016558; homogentisate catabolic pr…	NC_015449	1.3129	543605	HGO	5.74807	6.14084	6.22321	6.91785	6.4238	6.44639
UCP		mitochondrion GO:0005739, mitochondrial inner membrane GO:0005743, transport GO:0006810, oxidative phosphorylation uncoupler activity GO:0017077, chloroplast GO:0009507, photorespiration GO:0009853, vacuolar membrane GO:0005774, plasmodesma GO:0009506, glucose catabolic process GO:0006007, response to sucrose GO:0009744, response to glucose GO:0009749, response to fructose GO:0009750	NC_015446	0.461438	544201	UCP	5.74028	4.62449	3.96843	4.65924	4.27233	5.26125
spy	LeSPY	nucleus GO:0005634; transferase activity, transferring glycosyl groups GO:0016757; protein N-acetylglucosaminyltransferase activity GO:0016262; negative regulation of gibberellic acid mediated signaling pathway GO:0009938; cytoplasm GO:0005737; gibberellic acid mediated signaling pathway GO:0009740; protein binding GO:0005515; cytokinin-activated signaling pathway GO:0009736; cytosol GO:0005829; …	NC_015446	0.770709	543775	spy	5.7213	5.34556	5.86202	6.08859	5.94612	5.01569
MCA1		cellular_component GO:0005575, apoptotic process GO:0006915	NC_015446	0.784779	543845	MCA1	5.71905	5.36941	5.29388	5.70552	5.69119	6.31896
GPI		provirus GO:0019038	NC_015441	0.657055	543945	GPI	5.71042	5.10451	5.17632	5.32368	5.59112	5.76414
Hxk2		hexokinase activity GO:0004396, cellular_component GO:0005575, nucleus GO:0005634, mitochondrion GO:0005739, cytosol GO:0005829, glucosamine catabolic process GO:0006043, N-acetylglucosamine catabolic process GO:0006046, pathogenesis GO:0009405, filamentous growth GO:0030447, hyphal growth GO:0030448, development of symbiont in host GO:0044114, growth of symbiont in host GO:0044117, filamentous g…	NC_015443	0.471834	543638	Hxk2	5.70882	4.62517	3.41595	3.88566	3.22845	3.13227
ProT1	LeProT1	plasma membrane GO:0005886, amino acid transport GO:0006865, amino acid transmembrane transporter activity GO:0015171, membrane GO:0016020, L-proline transmembrane transporter activity GO:0015193, proline transport GO:0015824	NC_015440	8.49775	543530	ProT1	5.68129	8.76837	7.69123	5.76317	5.32452	6.69918
adc1		response to cold GO:0009409	NC_015447	3.39228	543807	adc1	5.65621	7.41847	7.18835	7.5101	8.0237	9.1362
IAA6		regulation of translation GO:0006417, response to auxin GO:0009733	NC_015440	0.723825	543541	IAA6	5.64379	5.1775	6.35347	6.38287	6.52658	4.76195
PRK1	LePRK1	protein serine/threonine kinase activity GO:0004674, ATP binding GO:0005524, protein phosphorylation GO:0006468, transmembrane receptor protein tyrosine kinase signaling pathway GO:0007169, kinase activity GO:0016301, apical plasma membrane GO:0016324, apical part of cell GO:0045177, pollen tube growth GO:0009860	NC_015442	4.85637	544021	PRK1	5.63228	7.91216	6.49143	-2.10641	-9.00316	-9.00316
EOL1		nucleus GO:0005634; regulation of ethylene biosynthetic process GO:0010364; protein binding GO:0005515; sulfur amino acid metabolic process GO:0000096; RNA splicing, via endonucleolytic cleavage and ligation GO:0000394; cell-cell signaling GO:0007267; cellular amino acid biosynthetic process GO:0008652; serine family amino acid metabolic process GO:0009069; methionine biosynthetic process GO:0009…	NC_015446	0.763792	100037727	EOL1	5.63223	5.24349	5.59567	6.0603	6.10944	5.18326
EIN2	LeEIN2	plasma membrane GO:0005886; cell death GO:0008219; response to oxidative stress GO:0006979; response to ethylene GO:0009723; response to hormone GO:0009725; response to jasmonic acid GO:0009753; ethylene-activated signaling pathway GO:0009873; positive regulation of abscisic acid-activated signaling pathway GO:0009789; jasmonic acid and ethylene-dependent systemic resistance, ethylene mediated si…	NC_015446	0.650148	543928	EIN2	5.63006	5.0089	5.84801	5.95317	5.62583	4.71209
PAR1		nucleus GO:0005634; shade avoidance GO:0009641; developmental process GO:0032502; transcription cofactor activity GO:0003712; negative regulation of transcription, DNA-templated GO:0045892	NC_015438	0.312199	100134901	PAR1	5.62836	3.9489	4.27954	2.9578	3.60177	3.67163
SGS3	SlSGS3	cytoplasm GO:0005737, virus induced gene silencing GO:0009616, vegetative phase change GO:0010050, production of ta-siRNAs involved in RNA interference GO:0010267, defense response to virus GO:0051607, cytosol GO:0005829, production of miRNAs involved in gene silencing by miRNA GO:0035196, endoplasmic reticulum GO:0005783, wax biosynthetic process GO:0010025	NC_015441	0.770526	100134882	SGS3	5.62829	5.2522	5.56095	5.92164	5.69918	5.91756
ribA		GTP cyclohydrolase II activity GO:0003935, riboflavin biosynthetic process GO:0009231	NC_015438	1.12204	544238	ribA	5.62821	5.79434	5.632	5.26096	5.85885	6.55896
ACA10		calcium-transporting ATPase activity GO:0005388, plasma membrane GO:0005886, inflorescence morphogenesis GO:0048281, shoot system development GO:0048367, calmodulin binding GO:0005516, plasmodesma GO:0009506, calcium ion transport GO:0006816, cellular zinc ion homeostasis GO:0006882, response to nematode GO:0009624	NC_015444	0.768605	100736245	ACA10	5.61219	5.23251	5.33106	5.72204	5.82249	7.01257
DHAR2		glutathione dehydrogenase (ascorbate) activity GO:0045174, protein glutathionylation GO:0010731, glutathione binding GO:0043295, plasma membrane GO:0005886, cytosol GO:0005829, toxin catabolic process GO:0009407, response to cyclopentenone GO:0010583	NC_015448	1.23418	778343	DHAR2	5.58568	5.88923	6.44404	5.91257	6.74153	5.22345
SCOA		protein binding GO:0005515, 3-oxoacid CoA-transferase activity GO:0008260, succinate-CoA ligase (ADP-forming) activity GO:0004775, mitochondrion GO:0005739, tricarboxylic acid cycle GO:0006099, succinyl-CoA metabolic process GO:0006104, succinate metabolic process GO:0006105	NC_015438	0.715361	543860	SCOA	5.58362	5.10037	4.81152	4.92777	4.80783	6.16836
ARF4		protein binding GO:0005515	NC_015448	0.379723	778241	ARF4	5.57442	4.17743	5.45702	4.94334	5.01096	-0.1727
XTH1	ext, LeXTH1	extracellular region GO:0005576; hydrolase activity, acting on glycosyl bonds GO:0016798	NC_015438	1.04622	544272	XTH1	5.55902	5.62421	4.77771	3.81836	5.86457	2.96229
TBP1	LeTBP1	DNA binding GO:0003677; sequence-specific DNA binding transcription factor activity GO:0003700; transcription factor complex GO:0005667; regulation of transcription, DNA-templated GO:0006355; transcription initiation from RNA polymerase II promoter GO:0006367; chromosome, telomeric region GO:0000781; regulation of telomere maintenance GO:0032204; telomeric DNA binding GO:0042162; protein homodime…	NC_015442	0.734197	100147728	TBP1	5.55705	5.11129	5.04714	5.63626	5.47354	6.16762
TCP24		sequence-specific DNA binding transcription factor activity GO:0003700; nucleus GO:0005634; regulation of transcription, DNA-templated GO:0006355; leaf development GO:0048366; leaf morphogenesis GO:0009965; cell differentiation GO:0030154; positive regulation of development, heterochronic GO:0045962; protein binding GO:0005515; negative regulation of cell proliferation GO:0008285; MAPK cascade GO…	NC_015445	0.882034	100736524	TCP24	5.51519	5.33409	5.60844	6.02009	6.09161	6.99766
kdsA		3-deoxy-8-phosphooctulonate synthase activity GO:0008676, keto-3-deoxy-D-manno-octulosonic acid biosynthetic process GO:0019294, lipopolysaccharide biosynthetic process GO:0009103, Gram-negative-bacterium-type cell wall GO:0009276, carbon utilization GO:0015976	NC_015448	0.395704	543766	kdsA	5.51167	4.17416	3.52127	4.10316	4.09378	3.21622
Xpo1		protein import into nucleus, docking GO:0000059; nucleus GO:0005634; nuclear pore GO:0005643; cytoplasm GO:0005737; protein transporter activity GO:0008565; receptor activity GO:0004872; protein binding GO:0005515; protein export from nucleus GO:0006611; embryo sac development GO:0009553; pollen development GO:0009555; pollen germination GO:0009846; pollen tube growth GO:0009860; cytosol GO:00058…	NC_015440	0.763281	100313952	Xpo1	5.50815	5.11844	5.29122	5.74514	5.61131	6.07446
rccr		chloroplast GO:0009507; chlorophyll catabolic process GO:0015996; red chlorophyll catabolite reductase activity GO:0051743; mitochondrion GO:0005739; chloroplast envelope GO:0009941; chloroplast stroma GO:0009570; cytoplasm GO:0005737; cytosol GO:0005829; defense response, incompatible interaction GO:0009814; regulation of programmed cell death GO:0043067; protein binding GO:0005515; maltose meta…	NC_015440	0.625885	778267	rccr	5.49458	4.81855	5.23159	5.09837	5.4976	4.29335
PSY2		protein dephosphorylation GO:0006470, cellular response to DNA damage stimulus GO:0006974	NC_015439	0.629172	543964	PSY2	5.48656	4.81809	3.61838	3.76227	3.35341	3.83639
infA		plastid GO:0009536, translation initiation factor activity GO:0003743, translational initiation GO:0006413	NC_015449	1.07623	543687	infA	5.4798	5.58579	6.13626	5.79066	6.54707	5.82761
GAD3	LeGAD3	cellular_component GO:0005575, calmodulin binding GO:0005516	NC_015438	0.616261	100147723	GAD3	5.46047	4.76208	1.71719	3.6817	2.51565	0.47294
MKK2	LeMKK2	cellular response to drug GO:0035690, protein binding GO:0005515	NC_015440	0.756075	543946	MKK2	5.45394	5.05054	4.63925	5.1648	4.87134	5.61694
cdc5		nuclear chromosome GO:0000228, signal transduction involved in filamentous growth GO:0001402, protein kinase activity GO:0004672, spindle pole body GO:0005816, spindle GO:0005819, cellular bud neck GO:0005935, cellular response to starvation GO:0009267, filamentous growth GO:0030447, filamentous growth of a population of unicellular organisms in response to starvation GO:0036170, filamentous grow…	NC_015441	0.693219	100134885	cdc5	5.43252	4.90391	5.36136	5.61368	5.48807	5.92605
EXPA10		extracellular region GO:0005576, unidimensional cell growth GO:0009826, plant-type cell wall loosening GO:0009828, plant-type cell wall modification involved in multidimensional cell growth GO:0009831, structural constituent of cell wall GO:0005199, plant-type cell wall GO:0009505, syncytium formation GO:0006949	NC_015440	0.0716582	543625	EXPA10	5.41411	1.61138	2.02432	1.75256	2.08041	-2.0858
CIP4		chloroplast GO:0009507, transcription cofactor activity GO:0003712, nucleus GO:0005634, regulation of photomorphogenesis GO:0010099	NC_015441	0.914057	778251	CIP4	5.41197	5.28233	5.15704	5.7626	5.31818	5.71517
BBR		sequence-specific DNA binding transcription factor activity GO:0003700; nucleus GO:0005634; regulation of transcription, DNA-templated GO:0006355	NC_015441	0.726175	101055597	BBR	5.40945	4.94784	5.69663	5.80329	5.86301	5.51552
exp9		extracellular region GO:0005576, unidimensional cell growth GO:0009826, plant-type cell wall loosening GO:0009828, plant-type cell wall modification involved in multidimensional cell growth GO:0009831, chloroplast GO:0009507, response to arsenic-containing substance GO:0046685	NC_015443	0.233229	543743	exp9	5.40896	3.30878	4.33502	5.41868	5.00191	2.38356
SQD1		chloroplast GO:0009507, sulfotransferase activity GO:0008146, glycolipid biosynthetic process GO:0009247, sulfolipid biosynthetic process GO:0046506, UDPsulfoquinovose synthase activity GO:0046507, cellular response to phosphate starvation GO:0016036, zinc ion binding GO:0008270, galactolipid biosynthetic process GO:0019375	NC_015445	0.7623	100301938	SQD1	5.40178	5.01021	5.29019	5.22881	5.3742	5.24072
exp18		extracellular region GO:0005576, unidimensional cell growth GO:0009826, plant-type cell wall loosening GO:0009828, plant-type cell wall modification involved in multidimensional cell growth GO:0009831, trichoblast differentiation GO:0010054, root hair cell differentiation GO:0048765, root hair elongation GO:0048767	NC_015443	0.114479	543724	exp18	5.40056	2.27372	3.95061	4.65092	3.99269	1.70391
PIN4	SlPIN4	molecular_function GO:0003674, cellular_component GO:0005575, biological_process GO:0008150, cellular response to starvation GO:0009267, filamentous growth GO:0030447, filamentous growth of a population of unicellular organisms in response to starvation GO:0036170, filamentous growth of a population of unicellular organisms in response to biotic stimulus GO:0036180	NC_015442	0.747012	100527968	PIN4	5.38841	4.96762	4.25363	4.75954	4.48644	6.24698
AO1		auxin biosynthetic process GO:0009851, molybdopterin cofactor binding GO:0043546, indole-3-acetaldehyde oxidase activity GO:0050302, oxidation-reduction process GO:0055114, FAD binding GO:0071949	NC_015448	0.590306	543650	AO1	5.38708	4.62662	4.99002	4.80168	5.23106	2.36955
TPK1b		defense response to fungus GO:0050832, defense response to insect GO:0002213	NC_015443	1.41261	100191126	TPK1b	5.3779	5.87626	5.9163	6.33248	6.28631	7.23615
GSH1	GCS	chloroplast GO:0009507; flower development GO:0009908; glutamate-cysteine ligase activity GO:0004357; glutathione biosynthetic process GO:0006750; response to heat GO:0009408; chloroplast stroma GO:0009570; response to jasmonic acid GO:0009753; response to ozone GO:0010193; response to cadmium ion GO:0046686; defense response to fungus GO:0050832; defense response to insect GO:0002213; glucosinol…	NC_015445	1.14173	543536	GSH1	5.37215	5.56337	5.36955	5.60825	5.71481	6.92561
TCP5		sequence-specific DNA binding transcription factor activity GO:0003700; nucleus GO:0005634; regulation of transcription, DNA-templated GO:0006355; leaf morphogenesis GO:0009965; cell differentiation GO:0030154; positive regulation of development, heterochronic GO:0045962; leaf development GO:0048366; MAPK cascade GO:0000165; protein targeting to membrane GO:0006612; response to bacterium GO:00096…	NC_015439	0.850392	100736516	TCP5	5.36822	5.13442	6.02685	5.71925	6.12306	5.61531
sus3		molecular_function GO:0003674; cellular_component GO:0005575; sucrose biosynthetic process GO:0005986; UDP-glycosyltransferase activity GO:0008194; chloroplast GO:0009507; suspensor development GO:0010098; sucrose synthase activity GO:0016157; transferase activity, transferring glycosyl groups GO:0016757; response to water deprivation GO:0009414; response to mannitol GO:0010555; starch metabolic …	NC_015444	4.24366	543731	sus3	5.34774	7.43305	7.24607	7.7808	7.91404	9.86016
EXPA5		extracellular region GO:0005576, unidimensional cell growth GO:0009826, plant-type cell wall loosening GO:0009828, plant-type cell wall modification involved in multidimensional cell growth GO:0009831	NC_015439	0.949175	543558	EXPA5	5.34614	5.27088	4.36852	4.50694	4.62231	3.60337
mek1		chloroplast GO:0009507; kinase activity GO:0016301; MAP kinase kinase activity GO:0004708; response to hydrogen peroxide GO:0042542; MAPK cascade GO:0000165; protein binding GO:0005515; defense response to bacterium GO:0042742; response to molecule of bacterial origin GO:0002237; response to water deprivation GO:0009414; defense response, incompatible interaction GO:0009814; maltose metabolic pro…	NC_015449	1.13812	543720	mek1	5.34482	5.53147	5.53486	6.29536	5.8676	6.81997
OPR1	LeOPR1, opr	defense response GO:0006952, jasmonic acid biosynthetic process GO:0009695, 12-oxophytodienoate reductase activity GO:0016629, oxylipin biosynthetic process GO:0031408	NC_015447	1.07761	544239	OPR1	5.34244	5.45027	5.67698	6.39814	6.10662	5.85053
atg6		molecular_function GO:0003674, nucleus GO:0005634, autophagy GO:0006914, chloroplast GO:0009507, autophagic vacuole assembly GO:0000045, pre-autophagosomal structure GO:0000407, protein targeting to vacuole GO:0006623, pollen germination GO:0009846, defense response to fungus GO:0050832, mitochondrion GO:0005739, oxidoreductase activity GO:0016491, acyl-CoA oxidase activity GO:0003997, peroxisome…	NC_015442	1.02695	778283	atg6	5.33101	5.36938	5.42761	5.64785	5.56467	4.94421
IMP3	IMP 3	magnesium ion binding GO:0000287, inositol biosynthetic process GO:0006021, dephosphorylation GO:0016311, inositol monophosphate phosphatase activity GO:0052834, biological_process GO:0008150	NC_015448	0.712291	544013	IMP3	5.32499	4.83553	4.71662	4.21015	4.54397	5.26687
Never-ripe		protein binding GO:0005515	NC_015446	1.23475	544279	Never-ripe	5.31997	5.62419	5.73519	5.95741	6.00979	6.75383
GPAT		plastid GO:0009536	NC_015445	0.639029	543901	GPAT	5.31815	4.6721	4.79567	4.75099	4.91473	3.91821
SERK1		plasma membrane GO:0005886, kinase activity GO:0016301, identical protein binding GO:0042802, transmembrane receptor protein serine/threonine kinase activity GO:0004675, embryo development ending in seed dormancy GO:0009793, protein binding GO:0005515, protein phosphorylation GO:0006468, protein autophosphorylation GO:0046777, microsporogenesis GO:0009556, pollen maturation GO:0010152, protein co…	NC_015441	0.528011	100736530	SERK1	5.31198	4.39062	4.69857	4.85012	5.03211	3.88474
GPA1	TGA1	G-protein coupled receptor binding GO:0001664, GTPase activity GO:0003924, signal transducer activity GO:0004871, GTPase inhibitor activity GO:0005095, protein binding GO:0005515, heterotrimeric G-protein complex GO:0005834, adenylate cyclase-modulating G-protein coupled receptor signaling pathway GO:0007188, channel regulator activity GO:0016247, extrinsic component of cytoplasmic side of plasma…	NC_015445	0.649432	543985	GPA1	5.30194	4.67919	5.34625	5.47425	5.97527	7.67042
MLO1		calmodulin binding GO:0005516, plasma membrane GO:0005886, defense response GO:0006952, cell death GO:0008219	NC_015441	2.05626	778228	MLO1	5.2913	6.33132	5.59342	6.22324	5.31464	6.35784
GA2ox2		cytoplasm GO:0005737, gibberellin catabolic process GO:0045487, C-19 gibberellin 2-beta-dioxygenase activity GO:0052634, response to red or far red light GO:0009639, response to red light GO:0010114, jasmonic acid metabolic process GO:0009694, response to jasmonic acid GO:0009753	NC_015444	2.32855	100037505	GA2ox2	5.28848	6.50791	3.98661	3.6819	5.43291	2.7343
PDF1B	PDF 1B	translation GO:0006412; chloroplast GO:0009507; peptide deformylase activity GO:0042586; thylakoid membrane organization GO:0010027; isopentenyl diphosphate biosynthetic process, methylerythritol 4-phosphate pathway GO:0019288	NC_015439	1.31092	543648	PDF1B	5.28535	5.67593	4.73214	5.1491	5.30122	5.79126
KAP	LeKAP alpha	motile cilium GO:0031514, motile cilium assembly GO:0044458	NC_015443	0.710759	543535	KAP	5.27175	4.77918	5.34916	5.6135	5.52222	5.93746
ARF3		nucleus GO:0005634; sequence-specific DNA binding transcription factor activity GO:0003700; auxin metabolic process GO:0009850; abaxial cell fate specification GO:0010158; vegetative phase change GO:0010050; pattern specification process GO:0007389; virus induced gene silencing GO:0009616; determination of bilateral symmetry GO:0009855; organ morphogenesis GO:0009887; xylem and phloem pattern for…	NC_015439	0.556268	778363	ARF3	5.25701	4.41086	5.48399	5.0313	5.42645	5.44074
GRAS2		nucleus GO:0005634; sequence-specific DNA binding transcription factor activity GO:0003700; regulation of transcription, DNA-templated GO:0006355; cytosol GO:0005829; response to xenobiotic stimulus GO:0009410; positive regulation of transcription, DNA-templated GO:0045893; nuclear-transcribed mRNA catabolic process GO:0000956; protein glycosylation GO:0006486	NC_015444	0.316114	100301918	GRAS2	5.24277	3.58129	3.19205	4.19432	3.59936	4.20021
app1		aminopeptidase activity GO:0004177, plasma membrane GO:0005886, auxin polar transport GO:0009926, N-1-naphthylphthalamic acid binding GO:0010013, cytosol GO:0005829, protein N-linked glycosylation GO:0006487, lipid transport GO:0006869, intra-Golgi vesicle-mediated transport GO:0006891, lithium ion transport GO:0010351, protein import into peroxisome matrix GO:0016558	NC_015439	1.13402	543772	app1	5.23655	5.418	5.12688	5.63879	5.35257	5.46526
MPK9		nucleus GO:0005634, MAP kinase activity GO:0004707, signal transduction GO:0007165, mitochondrion GO:0005739, cytosol GO:0005829, abscisic acid-activated signaling pathway GO:0009738	NC_015441	0.719728	100736512	MPK9	5.22379	4.74931	5.17012	5.34379	5.50882	4.82622
BIP		response to unfolded protein GO:0006986	NC_015439	0.697777	100191116	BIP	5.22351	4.70435	5.37078	5.29656	5.17579	3.43979
PSMD1		proteasome accessory complex GO:0022624	NC_015446	0.683996	101261856	PSMD1	5.22054	4.6726	4.73317	4.91173	4.90713	5.21736
sfr2		hydrolase activity, hydrolyzing O-glycosyl compounds GO:0004553; mitochondrion GO:0005739; chloroplast outer membrane GO:0009707; chloroplast envelope GO:0009941; beta-glucosidase activity GO:0008422; response to cold GO:0009409; response to freezing GO:0050826; cellobiose glucosidase activity GO:0080079; chloroplast GO:0009507; maltose metabolic process GO:0000023; starch biosynthetic process GO…	NC_015438	0.881588	778260	sfr2	5.20848	5.02665	5.91158	6.15751	6.14117	5.38614
EXLA1	LeEXLA1	extracellular region GO:0005576, unidimensional cell growth GO:0009826, plant-type cell wall loosening GO:0009828, cell wall GO:0005618, plant-type cell wall GO:0009505, cytosol GO:0005829, plasmodesma GO:0009506, Golgi apparatus GO:0005794	NC_015438	0.553949	100134886	EXLA1	5.20711	4.35494	5.16749	4.46597	5.78386	6.60729
SAR2		GTP binding GO:0005525, plasma membrane GO:0005886, cytosol GO:0005829, cell morphogenesis GO:0000902, glycolytic process GO:0006096, ubiquitin-dependent protein catabolic process GO:0006511, protein targeting to vacuole GO:0006623, water transport GO:0006833, hyperosmotic response GO:0006972, Golgi organization GO:0007030, vacuole organization GO:0007033, response to temperature stimulus GO:0009…	NC_015438	0.693892	543958	SAR2	5.17234	4.64513	4.41309	4.83434	4.33647	6.65808
RPB1		molecular_function GO:0003674; cellular_component GO:0005575; defense response to protozoan, incompatible interaction GO:0009818; DNA binding GO:0003677; DNA-directed RNA polymerase activity GO:0003899; nucleus GO:0005634; transcription, DNA-templated GO:0006351; chloroplast GO:0009507; vacuole GO:0005773; protein binding GO:0005515; DNA-directed RNA polymerase II, core complex GO:0005665; plasmo…	NC_015439	0.626473	778257	RPB1	5.17047	4.4958	4.82799	5.48302	4.89107	5.52431
phyA		extracellular region GO:0005576; 3-phytase activity GO:0016158; dephosphorylation GO:0016311; cellular_component GO:0005575; biological_process GO:0008150; 4-phytase activity GO:0008707; myo-inositol hexakisphosphate dephosphorylation GO:0033518; carotenoid biosynthetic process GO:0016117; transferase activity, transferring alkyl or aryl (other than methyl) groups GO:0016765; geranylgeranyl-dipho…	NC_015447	0.770933	544176	phyA	5.1151	4.73978	4.85183	5.07834	5.29888	5.77675
TIL		transporter activity GO:0005215, extracellular region GO:0005576, transport GO:0006810, response to cold GO:0009409, mitochondrion GO:0005739, vacuole GO:0005773, endoplasmic reticulum GO:0005783, vacuolar membrane GO:0005774, plasma membrane GO:0005886, response to light stimulus GO:0009416, response to heat GO:0009408, hyperosmotic salinity response GO:0042538, cytosol GO:0005829, plasmodesma G…	NC_015449	1.09999	100736439	TIL	5.09668	5.23418	5.41984	5.36764	5.67105	6.66839
CNOT1		negative regulation of transcription from RNA polymerase II promoter GO:0000122; cytoplasmic mRNA processing body GO:0000932; positive regulation of cytoplasmic mRNA processing body assembly GO:0010606; CCR4-NOT complex GO:0030014; estrogen receptor binding GO:0030331; negative regulation of intracellular estrogen receptor signaling pathway GO:0033147; retinoic acid receptor binding GO:0042974; n…	NC_015438	0.823378	101267935	CNOT1	5.07842	4.79804	5.14526	5.63518	5.38374	5.21839
TPS1	SlTPS1	(+)-delta-cadinene synthase activity GO:0047461; cadinene biosynthetic process GO:1901928; alpha,alpha-trehalose-phosphate synthase (UDP-forming) activity GO:0003825; trehalose-phosphatase activity GO:0004805; trehalose biosynthetic process GO:0005992; cellular response to starvation GO:0009267; pathogenesis GO:0009405; dephosphorylation GO:0016311; filamentous growth GO:0030447; cellular respons…	NC_015444	4.19916	100135703	TPS1	5.05793	7.12803	7.01869	8.35715	7.88965	8.39111
IAA7		response to auxin GO:0009733	NC_015443	0.756821	543542	IAA7	5.0528	4.65083	4.66175	4.97792	5.21954	-3.21289
PDF1A	PDF 1A	mitochondrion GO:0005739, translation GO:0006412, peptide deformylase activity GO:0042586, co-translational protein modification GO:0043686, plant-type cell wall GO:0009505, chloroplast GO:0009507	NC_015444	0.519733	544225	PDF1A	5.05089	4.10673	5.41053	4.04181	4.88294	2.3256
APS1	APS-1	glucose-1-phosphate adenylyltransferase activity GO:0008878; chloroplast GO:0009507; chloroplast stroma GO:0009570; apoplast GO:0048046; starch biosynthetic process GO:0019252; photoperiodism, flowering GO:0048573; maltose metabolic process GO:0000023; pentose-phosphate shunt GO:0006098; response to blue light GO:0009637; response to high light intensity GO:0009644; response to sucrose GO:0009744…	NC_015443	0.714959	544065	APS1	5.03167	4.5476	3.50545	4.49939	4.12112	5.06771
krp1		nucleus GO:0005634, lateral root morphogenesis GO:0010102, protein binding GO:0005515, positive regulation of DNA replication GO:0045740, negative regulation of cyclin-dependent protein serine/threonine kinase activity GO:0045736, G1/S transition of mitotic cell cycle GO:0000082, lateral root formation GO:0010311, leaf development GO:0048366, shoot system development GO:0048367, lateral root deve…	NC_015446	1.20582	543784	krp1	5.0138	5.28381	5.39245	5.76158	5.59591	5.77596
FK		nucleus GO:0005634, embryo development ending in seed dormancy GO:0009793, sterol biosynthetic process GO:0016126, delta14-sterol reductase activity GO:0050613, acetyl-CoA metabolic process GO:0006084, brassinosteroid biosynthetic process GO:0016132, pentacyclic triterpenoid biosynthetic process GO:0019745	NC_015446	0.45805	100750253	FK	5.01214	3.88572	3.06785	3.95689	2.96076	1.71701
PHOT1		plasma membrane GO:0005886, kinase activity GO:0016301, protein binding GO:0005515, chloroplast avoidance movement GO:0009903, chloroplast accumulation movement GO:0009904, regulation of stomatal movement GO:0010119, cytoplasm GO:0005737, cytoplasmic side of plasma membrane GO:0009898, protein autophosphorylation GO:0046777, vacuole GO:0005773, response to blue light GO:0009637, regulation of pro…	NC_015448	0.98498	100037733	PHOT1	5.01039	4.98856	6.32186	5.961	6.63541	4.35091
TCP3	SlTCP3	nucleus GO:0005634; sequence-specific DNA binding transcription factor activity GO:0003700; regulation of transcription, DNA-templated GO:0006355; leaf development GO:0048366; leaf morphogenesis GO:0009965; cell differentiation GO:0030154; positive regulation of development, heterochronic GO:0045962; response to auxin GO:0009733; MAPK cascade GO:0000165; protein targeting to membrane GO:0006612; …	NC_015449	0.292368	100037513	TCP3	5.00176	3.22762	1.5279	2.54899	1.71383	-9.00316
PHOT2		blue light photoreceptor activity GO:0009882	NC_015438	1.11228	100037494	PHOT2	4.97293	5.12645	6.17829	5.90632	6.4406	3.42711
DDB1	hp1	nucleus GO:0005634, cytoplasm GO:0005737, Cul4A-RING E3 ubiquitin ligase complex GO:0031464, Cul4B-RING E3 ubiquitin ligase complex GO:0031465, proteasome-mediated ubiquitin-dependent protein catabolic process GO:0043161, Cul4-RING E3 ubiquitin ligase complex GO:0080008	NC_015439	0.70192	778355	DDB1	4.96093	4.45031	4.5122	4.89605	4.82759	5.20305
cul4		nucleus GO:0005634; protein binding GO:0005515; photomorphogenesis GO:0009640; leaf development GO:0048366; Cul4-RING E3 ubiquitin ligase complex GO:0080008; ubiquitin ligase complex GO:0000151; protein polyubiquitination GO:0000209; flower development GO:0009908; negative regulation of photomorphogenesis GO:0010100; shoot system development GO:0048367; hormone-mediated signaling pathway GO:00097…	NC_015439	0.697959	544135	cul4	4.95096	4.43218	5.16804	5.22164	5.44118	5.59187
COP1		molecular_function GO:0003674	NC_015449	0.753847	543547	COP1	4.93462	4.52696	4.9501	5.14325	4.84526	4.40468
det2	LeDET2	progesterone 5-alpha-reductase activity GO:0050213, oxidation-reduction process GO:0055114, seed trichome initiation GO:0090377, seed trichome elongation GO:0090378	NC_015447	0.580007	543801	det2	4.91325	4.12739	2.05749	4.26393	2.65738	2.05846
GR		glutathione-disulfide reductase activity GO:0004362, glutathione metabolic process GO:0006749, chloroplast GO:0009507, mitochondrion GO:0005739, chloroplast stroma GO:0009570, ATP binding GO:0005524, copper ion binding GO:0005507, protein targeting to mitochondrion GO:0006626, toxin catabolic process GO:0009407, chloroplast organization GO:0009658, ovule development GO:0048481	NC_015446	1.01895	100301931	GR	4.9021	4.92919	5.59136	5.20811	5.79939	6.14427
MDHAR		cytoplasm GO:0005737; cytosol GO:0005829; monodehydroascorbate reductase (NADH) activity GO:0016656; response to jasmonic acid GO:0009753; response to salt stress GO:0009651; response to water deprivation GO:0009414; response to symbiotic fungus GO:0009610; regulation of symbiosis, encompassing mutualism through parasitism GO:0043903; signal transduction GO:0007165; response to wounding GO:000961…	NC_015445	0.935601	778288	MDHAR	4.89913	4.80309	5.31789	4.94316	5.54577	5.65094
sos1	SlSOS1	plasma membrane GO:0005886, sodium ion transport GO:0006814, sodium:proton antiporter activity GO:0015385, sodium ion transmembrane transport GO:0035725, response to salt stress GO:0009651, high-affinity potassium ion import GO:0010163, chloroplast envelope GO:0009941, protein binding GO:0005515, response to hydrogen peroxide GO:0042542, regulation of reactive oxygen species metabolic process GO:…	NC_015438	0.813154	778208	sos1	4.89401	4.59561	4.76778	5.02286	4.99011	5.20655
ARG1	LeARG1	argininosuccinate synthase activity GO:0004055, arginine biosynthetic process GO:0006526	NC_015438	1.13217	543944	ARG1	4.88321	5.06229	5.68885	5.90989	5.90123	5.59762
gldh		chitin catabolic process GO:0006032, cell gliding GO:0071976	NC_015447	0.916041	544206	gldh	4.88117	4.75466	4.97025	5.0584	4.84791	4.74779
OAT		response to oxidative stress GO:0006979, response to heat GO:0009408, response to flooding GO:0009413, response to water deprivation GO:0009414, response to salt stress GO:0009651, response to auxin GO:0009733, response to abscisic acid GO:0009737, response to brassinosteroid GO:0009741, response to jasmonic acid GO:0009753, ornithine-oxo-acid transaminase activity GO:0004587, ornithine metabolic…	NC_015445	1.56503	778331	OAT	4.87938	5.52557	5.32439	5.97549	5.73213	6.05388
MBF1		cellular_component GO:0005575	NC_015447	1.10693	100037506	MBF1	4.87309	5.01965	4.80992	5.04194	5.06618	4.86724
FIE		nucleotide binding GO:0000166, nucleus GO:0005634, heterotrimeric G-protein complex GO:0005834, protein binding GO:0005515, polar nucleus GO:0043078, regulation of endosperm development GO:2000014, sequence-specific DNA binding transcription factor activity GO:0003700, reproduction GO:0000003, regulation of gene expression by genetic imprinting GO:0006349, histone methylation GO:0016571, response…	NC_015444	0.927619	100136877	FIE	4.87161	4.76321	5.03716	5.27107	5.34932	4.44093
nhx4		sodium ion transport GO:0006814, sodium ion transmembrane transporter activity GO:0015081, sodium:proton antiporter activity GO:0015385, sodium ion transmembrane transport GO:0035725, vacuolar membrane GO:0005774, response to salt stress GO:0009651, lithium ion transport GO:0010351	NC_015438	1.37388	778261	nhx4	4.8664	5.32465	4.61494	5.29117	4.39356	3.86162
AREB	LeAREB	abscisic acid-activated signaling pathway GO:0009738, response to salt stress GO:0009651, response to water deprivation GO:0009414	NC_015441	1.66248	544204	AREB	4.86498	5.59832	5.65229	6.40161	5.80006	5.98216
NHX2		extracellular region GO:0005576, sodium ion transport GO:0006814, sodium ion transmembrane transporter activity GO:0015081, sodium:proton antiporter activity GO:0015385, sodium ion transmembrane transport GO:0035725, potassium ion import GO:0010107, potassium:proton antiporter activity GO:0015386, proton transport GO:0015992, potassium ion homeostasis GO:0055075, regulation of stomatal closure GO…	NC_015441	0.917887	544178	NHX2	4.85053	4.72692	4.6165	5.10635	4.91807	5.54347
GSH2	GSH-S	magnesium ion binding GO:0000287, ATP binding GO:0005524, protein homodimerization activity GO:0042803, glutathione binding GO:0043295, glutathione synthase activity GO:0004363	NC_015438	0.588108	543537	GSH2	4.84654	4.0807	4.68158	4.69853	4.86056	4.81523
CYP707A1		extracellular region GO:0005576, oxygen binding GO:0019825, (+)-abscisic acid 8'-hydroxylase activity GO:0010295, release of seed from dormancy GO:0048838, abscisic acid metabolic process GO:0009687, response to red or far red light GO:0009639, defense response to fungus GO:0050832	NC_015441	0.937346	100136887	CYP707A1	4.84593	4.75258	1.84529	2.8338	2.31725	0.30791
copz1		intra-Golgi vesicle-mediated transport GO:0006891, COPI vesicle coat GO:0030126	NC_015440	0.525908	543512	copz1	4.8438	3.91669	3.87376	4.08242	4.23803	4.49404
GRX1	SlGRX1	cellular_component GO:0005575	NC_015446	1.17724	100505458	GRX1	4.83873	5.07413	6.22617	5.76231	6.38831	5.55943
XRN4	AIN1, EIN5/7	nucleic acid binding GO:0003676; nucleus GO:0005634; 5'-3' exonuclease activity GO:0008409; gravitropism GO:0009630; response to ethylene GO:0009723; ethylene-activated signaling pathway GO:0009873; response to 1-aminocyclopropane-1-carboxylic acid GO:0009961; unidimensional cell growth GO:0009826; 5'-3' exoribonuclease activity GO:0004534; nuclear-transcribed mRNA catabolic process, exonucleolyt…	NC_015441	0.763717	100147714	XRN4	4.82456	4.43567	5.23339	5.09894	5.31166	4.3263
CBL1	SlCBL1	calcium ion binding GO:0005509; plasma membrane GO:0005886; response to osmotic stress GO:0006970; protein binding GO:0005515; calcium-mediated signaling GO:0019722; abscisic acid-activated signaling pathway GO:0009738; response to cold GO:0009409; response to salt stress GO:0009651; kinase binding GO:0019900; response to water deprivation GO:0009414; potassium ion import GO:0010107; stomatal mov…	NC_015445	0.564803	100820708	CBL1	4.78544	3.96126	4.11574	4.27195	4.0499	3.89189
CIPK14		nucleus GO:0005634; plasma membrane GO:0005886; kinase activity GO:0016301; protein binding GO:0005515; calmodulin binding GO:0005516; regulation of transcription, DNA-templated GO:0006355; vacuole GO:0005773; defense response to bacterium GO:0042742; plasmodesma GO:0009506; leaf senescence GO:0010150; defense response to fungus GO:0050832; stomatal movement GO:0010118; calcium-mediated signaling…	NC_015447	2.86308	101055502	CIPK14	4.78373	6.3013	5.52931	4.96417	4.83239	5.41791
cpk1		cellular_component GO:0005575	NC_015440	0.835869	544243	cpk1	4.77216	4.5135	4.70716	5.20286	4.83246	5.62433
MAPK11		MAPK cascade GO:0000165, MAP kinase activity GO:0004707, intracellular signal transduction GO:0035556	NC_015444	0.841821	100736537	MAPK11	4.7709	4.52249	4.48578	5.02476	4.79611	4.99572
EXPA4		extracellular region GO:0005576, unidimensional cell growth GO:0009826, plant-type cell wall loosening GO:0009828, plant-type cell wall modification involved in multidimensional cell growth GO:0009831, plant-type cell wall GO:0009505, syncytium formation GO:0006949, cytosol GO:0005829, plasmodesma GO:0009506	NC_015446	0.963134	543557	EXPA4	4.7494	4.6952	2.92635	4.55656	4.28917	-0.57561
PPCK2		protein serine/threonine kinase activity GO:0004674; nucleus GO:0005634; protein phosphorylation GO:0006468; kinase activity GO:0016301; cellular response to phosphate starvation GO:0016036; galactolipid biosynthetic process GO:0019375; negative regulation of transcription, DNA-templated GO:0045892	NC_015443	0.728738	543865	PPCK2	4.74666	4.29013	-1.0998	1.02256	-0.38151	-9.00316
pcna		translesion synthesis GO:0019985, PCNA-p21 complex GO:0070557, positive regulation of deoxyribonuclease activity GO:0032077, identical protein binding GO:0042802	NC_015443	0.298193	544248	pcna	4.7418	2.99612	2.35529	2.4905	2.62822	4.0512
TCP11		sequence-specific DNA binding transcription factor activity GO:0003700; nucleus GO:0005634; regulation of transcription, DNA-templated GO:0006355; protein binding GO:0005515; regulation of circadian rhythm GO:0042752; negative regulation of sequence-specific DNA binding transcription factor activity GO:0043433; MAPK cascade GO:0000165; protein targeting to membrane GO:0006612; response to bacteri…	NC_015438	0.72637	100736247	TCP11	4.73558	4.27435	5.68787	5.46181	5.65755	4.74158
APX6		extracellular region GO:0005576, L-ascorbate peroxidase activity GO:0016688, cytosol GO:0005829	NC_015448	1.06678	778341	APX6	4.73194	4.8252	5.3951	4.46912	5.356	4.59568
MSI1	LeMSI1	nucleus GO:0005634, cellular response to DNA damage stimulus GO:0006974, histone acetylation GO:0016573, cellular response to reactive oxygen species GO:0034614, negative regulation of pseudohyphal growth GO:2000221, histone acetyltransferase activity GO:0004402, histone binding GO:0042393	NC_015438	0.736718	543534	MSI1	4.7163	4.27548	4.6269	4.85015	4.70617	5.13207
Eli3		cytoplasm GO:0005737, response to bacterium GO:0009617, plant-type hypersensitive response GO:0009626, cinnamyl-alcohol dehydrogenase activity GO:0045551, lignin biosynthetic process GO:0009809, mannitol dehydrogenase activity GO:0046029, aryl-alcohol dehydrogenase (NADP+) activity GO:0047681, amino acid transport GO:0006865, toxin catabolic process GO:0009407, response to cyclopentenone GO:00105…	NC_015448	2.77399	543602	Eli3	4.71537	6.18733	3.48666	1.52156	3.91751	6.64511
FTA	LeFTA	protein farnesyltransferase activity GO:0004660, protein geranylgeranyltransferase activity GO:0004661, CAAX-protein geranylgeranyltransferase complex GO:0005953, protein farnesyltransferase complex GO:0005965, protein farnesylation GO:0018343, protein geranylgeranylation GO:0018344	NC_015443	0.660852	544036	FTA	4.67222	4.07462	4.31118	4.68472	4.33061	4.18109
XTH5	LeXTH5	extracellular region GO:0005576; hydrolase activity, acting on glycosyl bonds GO:0016798	NC_015438	5.45633	543913	XTH5	4.66659	7.11452	7.68706	7.61035	7.90702	7.69556
MPK2	LeMPK2	nucleus GO:0005634, kinase activity GO:0016301, MAP kinase activity GO:0004707, signal transduction GO:0007165, cell morphogenesis GO:0000902, protein targeting to membrane GO:0006612, positive regulation of flavonoid biosynthetic process GO:0009963, regulation of plant-type hypersensitive response GO:0010363, cell growth GO:0016049, Golgi vesicle transport GO:0048193, protein kinase activity GO:…	NC_015445	0.627302	543879	MPK2	4.66567	3.9929	4.29948	4.6101	4.81734	4.861
Rab11a		GTPase activity GO:0003924, GTP catabolic process GO:0006184, neuron projection development GO:0031175, cleavage furrow GO:0032154, melanosome transport GO:0032402, phagocytic vesicle GO:0045335, recycling endosome GO:0055037, protein localization to plasma membrane GO:0072659	NC_015444	1.13633	543749	Rab11a	4.66192	4.8463	4.9407	5.5036	5.4992	4.8478
PHS1		inactivation of MAPK activity GO:0000188; molecular_function GO:0003674; phosphorylase activity GO:0004645; nucleus GO:0005634; cytoplasm GO:0005737; protein dephosphorylation GO:0006470; protein tyrosine/serine/threonine phosphatase activity GO:0008138; zinc ion binding GO:0008270; chloroplast GO:0009507; transferase activity, transferring glycosyl groups GO:0016757; hydrolase activity GO:001678…	NC_015445	0.0957542	100316883	PHS1	4.65331	1.26879	0.22104	-0.90453	0.20236	-2.90435
GGH1		extracellular region GO:0005576, vacuole GO:0005773, omega peptidase activity GO:0008242, tetrahydrofolylpolyglutamate metabolic process GO:0046900	NC_015444	0.850531	100191133	GGH1	4.65208	4.41851	4.29486	4.88559	4.99999	4.67379
ARF10		nucleus GO:0005634; regulation of transcription, DNA-templated GO:0006355; sequence-specific DNA binding transcription factor activity GO:0003700; miRNA binding GO:0035198; pattern specification process GO:0007389; root cap development GO:0048829; cell division GO:0051301; auxin-activated signaling pathway GO:0009734; abscisic acid-activated signaling pathway GO:0009738; response to carbohydrate …	NC_015448	0.344521	100529137	ARF10	4.62067	3.08334	3.86466	4.19046	4.11667	2.92446
CD2		DBD domain binding GO:0050692	NC_015438	0.738603	100316889	CD2	4.60535	4.16823	4.14546	4.48996	3.97609	3.48992
MDR1		integral component of plasma membrane GO:0005887, drug transmembrane transport GO:0006855, pathogenesis GO:0009405, drug transmembrane transporter activity GO:0015238, fluconazole transporter activity GO:0015244, fluconazole transport GO:0015903, integral component of membrane GO:0016021, cellular response to oxidative stress GO:0034599, cellular response to drug GO:0035690, response to drug GO:0…	NC_015439	0.857885	100301924	MDR1	4.57901	4.35787	3.14175	4.2282	3.41025	4.41117
CCR1		plasma membrane GO:0005886, positive regulation of monocyte chemotaxis GO:0090026	NC_015443	0.840217	100125904	CCR1	4.57217	4.32101	4.14479	4.68172	4.46547	3.42569
FUT13		protein O-linked fucosylation GO:0036066, peptide-O-fucosyltransferase activity GO:0046922	NC_015443	0.849727	543777	FUT13	4.55954	4.32461	4.81733	4.72913	5.16806	5.21159
rps16		plastid GO:0009536	NC_015444	0.699779	100191136	rps16	4.54922	4.03419	3.21697	3.98883	4.1533	4.38313
TH2	LeTH2	molecular_function GO:0003674, cellular_component GO:0005575, thiamine biosynthetic process GO:0009228	NC_015438	0.619984	778314	TH2	4.52017	3.83048	3.79384	4.14383	4.14988	4.47972
GGH2		extracellular region GO:0005576, vacuole GO:0005773, omega peptidase activity GO:0008242, tetrahydrofolylpolyglutamate metabolic process GO:0046900, water transport GO:0006833, response to osmotic stress GO:0006970, response to wounding GO:0009611, response to salt stress GO:0009651, response to fructose GO:0009750, coumarin biosynthetic process GO:0009805, response to cadmium ion GO:0046686	NC_015447	0.88186	100191135	GGH2	4.51534	4.33396	4.41405	4.66219	4.86828	3.63924
WRKY3		sequence-specific DNA binding transcription factor activity GO:0003700; nucleus GO:0005634; regulation of transcription, DNA-templated GO:0006355	NC_015438	2.02656	100736444	WRKY3	4.48628	5.50531	4.3579	6.08117	6.57914	7.18592
Cel1	cellulase	hydrolase activity, hydrolyzing O-glycosyl compounds GO:0004553; extracellular region GO:0005576; cell wall modification involved in multidimensional cell growth GO:0042547; chloroplast GO:0009507; plant-type cell wall organization GO:0009664; cell wall modification GO:0042545; cellulase activity GO:0008810	NC_015445	0.542581	543995	Cel1	4.45555	3.57346	2.26871	2.53613	1.41492	1.61272
SUT2		sugar:proton symporter activity GO:0005351, plasma membrane GO:0005886, sucrose:proton symporter activity GO:0008506, carbohydrate transmembrane transporter activity GO:0015144, sucrose transport GO:0015770, membrane GO:0016020, sucrose transmembrane transporter activity GO:0008515, response to wounding GO:0009611, pollen tube GO:0090406, Golgi apparatus GO:0005794, response to fungus GO:0009620,…	NC_015442	0.796102	543613	SUT2	4.45461	4.12563	3.95512	4.46948	4.24463	5.04135
MSH7		nuclear chromosome GO:0000228, four-way junction DNA binding GO:0000400, meiotic mismatch repair GO:0000710, damaged DNA binding GO:0003684, ATP binding GO:0005524, nucleus GO:0005634, ATP catabolic process GO:0006200, mismatch repair GO:0006298, reciprocal meiotic recombination GO:0007131, DNA-dependent ATPase activity GO:0008094, response to UV GO:0009411, guanine/thymine mispair binding GO:003…	NC_015444	0.625934	100462656	MSH7	4.44737	3.77146	4.17152	4.61382	4.48069	4.45262
Coi1		nucleus GO:0005634, ubiquitin-dependent protein catabolic process GO:0006511, jasmonic acid and ethylene-dependent systemic resistance GO:0009861, protein binding GO:0005515, jasmonic acid mediated signaling pathway GO:0009867, response to insect GO:0009625, response to wounding GO:0009611, response to jasmonic acid GO:0009753, SCF ubiquitin ligase complex GO:0019005, negative regulation of defen…	NC_015442	0.752631	543911	Coi1	4.44204	4.03206	5.01313	5.02048	5.02619	4.36788
nhx3		sodium ion transport GO:0006814, sodium ion transmembrane transporter activity GO:0015081, sodium:proton antiporter activity GO:0015385, sodium ion transmembrane transport GO:0035725, plasma membrane GO:0005886, potassium ion homeostasis GO:0055075, lithium ion transport GO:0010351	NC_015438	1.45129	778350	nhx3	4.43993	4.97726	4.34661	5.08842	4.7994	5.69317
Pdk1		protein binding GO:0005515	NC_015448	2.09161	544184	Pdk1	4.41818	5.48279	4.58347	4.22514	3.98115	4.50846
AAP2	LeAAP2	plasma membrane GO:0005886, amino acid transport GO:0006865, amino acid transmembrane transporter activity GO:0015171, membrane GO:0016020, protein targeting to membrane GO:0006612, water transport GO:0006833, response to salt stress GO:0009651, response to fructose GO:0009750, positive regulation of flavonoid biosynthetic process GO:0009963, regulation of plant-type hypersensitive response GO:00…	NC_015443	3.09027	544207	AAP2	4.40571	6.03344	4.49629	6.12397	5.18099	2.28658
HMGS		mitochondrion GO:0005739; isopentenyl diphosphate biosynthetic process, mevalonate pathway GO:0019287; cytosol GO:0005829; plasmodesma GO:0009506; acetyl-CoA metabolic process GO:0006084; acetyl-CoA C-acetyltransferase activity GO:0003985; hydroxymethylglutaryl-CoA synthase activity GO:0004421	NC_015445	0.623833	100134904	HMGS	4.40436	3.7236	3.45177	3.64453	3.48467	6.46775
SGR1		metabolic process GO:0008152, alkaloid biosynthetic process GO:0009821, strictosidine beta-glucosidase activity GO:0050422	NC_015445	5.31148	778212	SGR1	4.3924	6.80152	5.22312	6.04861	6.16318	7.79809
ADH		alcohol dehydrogenase (NAD) activity GO:0004022; identical protein binding GO:0042802; alcohol dehydrogenase activity, zinc-dependent GO:0004024; metabolic process GO:0008152; cellular_component GO:0005575; alcohol catabolic process GO:0046164; aldehyde dehydrogenase [NAD(P)+] activity GO:0004030; D-xylose catabolic process GO:0042843; NADP binding GO:0050661; NAD binding GO:0051287; succinate-se…	NC_015438	1.2149	100134903	ADH	4.36402	4.64486	4.71223	4.80754	5.10039	5.18864
SUT4		sugar:proton symporter activity GO:0005351, plasma membrane GO:0005886, sucrose:proton symporter activity GO:0008506, carbohydrate transmembrane transporter activity GO:0015144, membrane GO:0016020, vacuole GO:0005773, sucrose transmembrane transporter activity GO:0008515, cis-Golgi network GO:0005801	NC_015441	0.528404	543620	SUT4	4.36302	3.44273	3.19521	3.36046	3.46882	3.02786
TCP14		sequence-specific DNA binding transcription factor activity GO:0003700; nucleus GO:0005634; regulation of transcription, DNA-templated GO:0006355; response to abscisic acid GO:0009737; response to gibberellin GO:0009739; regulation of seed germination GO:0010029; cell proliferation GO:0008283; inflorescence development GO:0010229; regulation of defense response GO:0031347; protein binding GO:0005…	NC_015441	0.826367	100736457	TCP14	4.3287	4.05356	4.19884	4.68968	4.46327	2.90208
GPS	LeGPS	provirus GO:0019038	NC_015445	0.972469	778311	GPS	4.3276	4.28733	3.72476	4.41225	4.43105	5.17774
GBF4		sequence-specific DNA binding transcription factor activity GO:0003700, chloroplast GO:0009507, DNA binding GO:0003677, sequence-specific DNA binding GO:0043565, nucleus GO:0005634	NC_015439	0.964877	544290	GBF4	4.32238	4.2708	4.55367	4.95425	4.41815	5.14348
VIN3		nucleus GO:0005634; response to cold GO:0009409; vernalization response GO:0010048; protein binding GO:0005515; nuclear speck GO:0016607; negative regulation of gene expression, epigenetic GO:0045814; positive regulation of histone H3-K4 methylation GO:0051571; positive regulation of histone H3-K27 methylation GO:0061087; cellular response to cold GO:0070417; chromatin silencing complex GO:000567…	NC_015444	1.18898	101055574	VIN3	4.28678	4.5365	3.76285	3.77892	3.95539	4.54523
GGPS2		endoplasmic reticulum GO:0005783, ubiquinone biosynthetic process GO:0006744, farnesyltranstransferase activity GO:0004311, isoprenoid biosynthetic process GO:0008299	NC_015441	0.747004	778360	GGPS2	4.28386	3.86304	1.82638	1.74782	1.45204	2.87428
HOS1		histone deacetylase activity GO:0004407, histone deacetylation GO:0016575	NC_015445	0.737745	100736471	HOS1	4.23312	3.79432	4.36067	4.52654	4.58133	4.24415
RBR1		molecular_function GO:0003674, cell surface GO:0009986, filamentous growth GO:0030447, filamentous growth of a population of unicellular organisms in response to neutral pH GO:0036178, cellular response to neutral pH GO:0036244, regulation of DNA endoreduplication GO:0032875, negative regulation of cell division GO:0051782, electron carrier activity GO:0009055, NADH peroxidase activity GO:0016692	NC_015446	0.57437	101055575	RBR1	4.23262	3.43267	3.45485	3.88539	3.60516	3.95266
MAPK6		MAPK cascade GO:0000165, MAP kinase activity GO:0004707, nucleus GO:0005634, cytoplasm GO:0005737, protein phosphorylation GO:0006468	NC_015442	0.839954	100736474	MAPK6	4.22249	3.97087	4.03322	4.34419	4.58336	4.73139
ERF2	LeERF2	cellular_component GO:0005575, biological_process GO:0008150	NC_015446	1.63004	543866	ERF2	4.22201	4.92692	4.94478	5.75696	5.95501	6.84346
gst		cellular_component GO:0005575	NC_015438	2.35768	100037735	gst	4.19229	5.42966	5.29623	4.90365	5.13046	4.75654
ARF19		nucleus GO:0005634, response to auxin GO:0009733, sequence-specific DNA binding transcription factor activity GO:0003700, leaf development GO:0048366, lateral root development GO:0048527, response to ethylene GO:0009723, DNA binding GO:0003677, lateral root formation GO:0010311, cell adhesion GO:0007155, response to brassinosteroid GO:0009741, trichome morphogenesis GO:0010090, response to cyclop…	NC_015444	0.5947	100498663	ARF19	4.1862	3.43644	4.93751	4.92197	5.11302	3.45986
twi1		protein binding GO:0005515	NC_015438	3.75144	544103	twi1	4.17902	6.08647	5.23397	5.71231	5.52338	8.37536
TCP20		sequence-specific DNA binding transcription factor activity GO:0003700, nucleus GO:0005634, anatomical structure morphogenesis GO:0009653, core promoter proximal region sequence-specific DNA binding GO:0000987, protein binding GO:0005515, regulation of cell size GO:0008361, sequence-specific DNA binding GO:0043565, negative regulation of leaf senescence GO:1900056	NC_015445	0.236264	100736547	TCP20	4.17718	2.09566	3.1184	2.73339	2.21632	1.38417
psbA		plastid GO:0009536	NC_007898	1.03728	3950408	psbA	4.16823	4.22104	5.41366	1.66486	6.80521	4.1711
CDPK2	LeCDPK2	calmodulin-dependent protein kinase activity GO:0004683	NC_015441	0.977089	100529135	CDPK2	4.14091	4.10747	4.66281	4.85448	4.73266	5.62198
PIN3	SlPIN3	molecular_function GO:0003674	NC_015441	0.377946	100527967	PIN3	4.13725	2.7335	-1.71397	1.91294	-0.49818	-0.6789
ETR1	LeETR1	protein binding GO:0005515; fatty acid metabolic process GO:0006631; trans-2-enoyl-CoA reductase (NADPH) activity GO:0019166; positive regulation of mRNA splicing, via spliceosome GO:0048026	NC_015449	0.919511	606298	ETR1	4.12127	4.00021	4.48543	4.60741	4.72453	5.21041
AO2		auxin biosynthetic process GO:0009851, molybdopterin cofactor binding GO:0043546, indole-3-acetaldehyde oxidase activity GO:0050302, oxidation-reduction process GO:0055114, FAD binding GO:0071949	NC_015438	0.926829	543651	AO2	4.11738	4.00776	4.11029	4.24623	4.48311	4.81647
BTAF1		DNA binding GO:0003677, helicase activity GO:0004386, ATP binding GO:0005524, nucleus GO:0005634, gravitropism GO:0009630	NC_015445	0.919636	101244404	BTAF1	4.1046	3.98374	3.78819	4.03772	3.82955	3.9261
PSR		serine-type endopeptidase activity GO:0004252, cell wall GO:0005618, proteolysis GO:0006508, nucleus GO:0005634, peptidyl-lysine hydroxylation to 5-hydroxy-L-lysine GO:0018395, peptidyl-lysine 5-dioxygenase activity GO:0070815	NC_015439	1.38343	100134872	PSR	4.08812	4.55637	7.02432	5.35374	5.20997	3.50812
GolS2	GolS-2, SlGolS2	metabolic process GO:0008152, raffinose family oligosaccharide biosynthetic process GO:0010325, raffinose transport GO:0015773, inositol 3-alpha-galactosyltransferase activity GO:0047216, cellular response to cold GO:0070417	NC_015439	1.13535	100316891	GolS2	4.07935	4.26249	3.00997	3.91513	4.01134	4.64852
SNF4		cellular response to starvation GO:0009267, filamentous growth GO:0030447, filamentous growth of a population of unicellular organisms in response to starvation GO:0036170, filamentous growth of a population of unicellular organisms in response to biotic stimulus GO:0036180	NC_015443	0.774191	778275	SNF4	4.07697	3.70773	4.10435	4.21738	3.36564	3.3593
AMT1-2	AMT2, LeAMT1, 2	ammonium transport GO:0015696	NC_015441	0.164822	544110	AMT1-2	4.05727	1.45625	-0.17675	-0.10791	-2.00279	-1.27661
MAPK8		JNK cascade GO:0007254	NC_015439	1.80236	100736510	MAPK8	4.05453	4.90441	4.49654	4.56286	4.34688	5.75199
CycA1		nucleus GO:0005634, cyclin-dependent protein serine/threonine kinase regulator activity GO:0016538, regulation of cell cycle GO:0051726, male meiosis GO:0007140, microsporogenesis GO:0009556, cytoplasm GO:0005737, regulation of meiotic cell cycle GO:0051445, meiosis II GO:0007135, DNA endoreduplication GO:0042023, proteasome-mediated ubiquitin-dependent protein catabolic process GO:0043161, prote…	NC_015448	0.64039	543744	CycA1	4.05352	3.41054	2.12914	2.44756	2.14644	0.42967
BBR		sequence-specific DNA binding transcription factor activity GO:0003700; nucleus GO:0005634; regulation of transcription, DNA-templated GO:0006355	NC_015445	1.47293	101055563	BBR	4.04832	4.607	5.11333	5.27221	5.54621	3.79176
CBL10	SlCBL10	calcium ion binding GO:0005509, plasma membrane GO:0005886, chloroplast GO:0009507, cytoplasm GO:0005737, protein binding GO:0005515, plant-type vacuole membrane GO:0009705, hyperosmotic salinity response GO:0042538, regulation of ion homeostasis GO:2000021, polysaccharide biosynthetic process GO:0000271, multidimensional cell growth GO:0009825, cell tip growth GO:0009932, regulation of hormone l…	NC_015445	1.96708	100820706	CBL10	4.04203	5.01808	3.99419	4.28321	3.71323	4.38672
EXPA6		extracellular region GO:0005576, unidimensional cell growth GO:0009826, plant-type cell wall loosening GO:0009828, plant-type cell wall modification involved in multidimensional cell growth GO:0009831, plant-type cell wall GO:0009505, syncytium formation GO:0006949, calcium ion transport GO:0006816, microtubule nucleation GO:0007020, Golgi organization GO:0007030, response to salt stress GO:00096…	NC_015447	0.108337	544212	EXPA6	4.04156	0.83516	-2.58301	-0.84767	-1.60169	-9.00316
ETR2	LeETR2	mitochondrion GO:0005739, aerobic respiration GO:0009060, fatty acid metabolic process GO:0006631, trans-2-enoyl-CoA reductase (NADPH) activity GO:0019166	NC_015444	0.614712	606299	ETR2	4.02561	3.32359	3.14985	3.75125	3.55337	3.56385
MET	LesMET	positive chemotaxis GO:0050918, semaphorin-plexin signaling pathway GO:0071526, positive regulation of endothelial cell chemotaxis GO:2001028	NC_015448	0.709741	543721	MET	4.02074	3.5261	4.16014	3.96824	3.67908	3.04335
FLACCA	MOS	Mo-molybdopterin cofactor metabolic process GO:0019720	NC_015444	0.69369	543832	FLACCA	4.01433	3.48669	2.79859	3.8915	3.28176	3.91284
CYP85A1	Dwarf	microtubule bundle formation GO:0001578, monooxygenase activity GO:0004497, skotomorphogenesis GO:0009647, brassinosteroid homeostasis GO:0010268, heme binding GO:0020037, electron transport chain GO:0022900	NC_015439	0.501675	100037489	CYP85A1	3.97897	2.9838	1.49713	1.66845	0.60399	3.42191
ARF13		nucleus GO:0005634; sequence-specific DNA binding transcription factor activity GO:0003700; regulation of transcription, DNA-templated GO:0006355; purine nucleobase transport GO:0006863	NC_015442	0.962964	100750255	ARF13	3.97287	3.91843	3.67001	4.29246	4.13675	4.83481
TCP12		sequence-specific DNA binding transcription factor activity GO:0003700; nucleus GO:0005634; regulation of transcription, DNA-templated GO:0006355; regulation of secondary shoot formation GO:2000032	NC_015448	1.49869	100736519	TCP12	3.971	4.55471	7.64912	6.27389	7.00275	4.74755
HY5	LeHY5, thy5	sequence-specific DNA binding transcription factor activity GO:0003700; nucleus GO:0005634; regulation of transcription, DNA-templated GO:0006355; protein binding GO:0005515; photomorphogenesis GO:0009640; response to UV-B GO:0010224; red or far-red light signaling pathway GO:0010017; response to red light GO:0010114; response to far red light GO:0010218; DNA binding GO:0003677; positive regulati…	NC_015445	0.908104	543733	HY5	3.96481	3.82574	2.53587	3.65322	3.66238	5.27138
AAP3	LeAAP3	plasma membrane GO:0005886, amino acid transmembrane transporter activity GO:0015171, membrane GO:0016020, basic amino acid transport GO:0015802, protein targeting to membrane GO:0006612, anion transport GO:0006820, nucleotide transport GO:0006862, amino acid transport GO:0006865, ER to Golgi vesicle-mediated transport GO:0006888, regulation of plant-type hypersensitive response GO:0010363, ammon…	NC_015448	0.526566	543528	AAP3	3.95458	3.02927	1.78944	3.13865	1.88038	-0.1265
NIM1	LeNIM1	nucleus GO:0005634; cytoplasm GO:0005737; cell death GO:0008219; response to bacterium GO:0009617; systemic acquired resistance GO:0009627; systemic acquired resistance, salicylic acid mediated signaling pathway GO:0009862; response to wounding GO:0009611; protein binding GO:0005515; regulation of jasmonic acid mediated signaling pathway GO:2000022; regulation of salicylic acid mediated signaling…	NC_015444	0.785067	543939	NIM1	3.95224	3.60313	3.41159	4.37061	3.84258	4.99309
Nramp2		nucleus GO:0005634, inorganic anion transmembrane transporter activity GO:0015103, metal ion transport GO:0030001, metal ion transmembrane transporter activity GO:0046873, cellular metal ion homeostasis GO:0006875	NC_015441	0.749741	543927	Nramp2	3.95219	3.53665	2.48399	3.17613	2.27193	1.60135
Frk1		plasma membrane GO:0005886; kinase activity GO:0016301; defense response to bacterium GO:0042742; MAPK cascade GO:0000165; protein targeting to membrane GO:0006612; oligopeptide transport GO:0006857; amino acid transport GO:0006865; detection of biotic stimulus GO:0009595; salicylic acid biosynthetic process GO:0009697; systemic acquired resistance, salicylic acid mediated signaling pathway GO:00…	NC_015440	0.964382	544023	Frk1	3.92938	3.87706	3.3093	3.04812	3.09148	4.95184
FTB	LeFTB	protein farnesyltransferase activity GO:0004660, protein farnesyltransferase complex GO:0005965, zinc ion binding GO:0008270, protein farnesylation GO:0018343	NC_015439	0.614948	544037	FTB	3.91745	3.21599	3.74363	4.17861	4.03193	3.55166
LCA1	LCA1B	calcium-transporting ATPase activity GO:0005388, calcium ion transport GO:0006816, integral component of endoplasmic reticulum membrane GO:0030176, calcium ion transmembrane transport GO:0070588	NC_015438	0.576201	543554	LCA1	3.91292	3.11756	3.14603	3.39074	3.29277	3.38818
ARF9		nucleus GO:0005634; regulation of transcription, DNA-templated GO:0006355; sequence-specific DNA binding transcription factor activity GO:0003700; protein binding GO:0005515	NC_015445	0.107467	100736445	ARF9	3.9011	0.68307	-1.50148	-0.18648	-1.82501	-3.77126
GGH3		extracellular region GO:0005576, vacuole GO:0005773	NC_015444	0.204639	100191134	GGH3	3.84279	1.55394	-0.05463	-0.6047	-0.73227	0.96837
HSP70		cytosol GO:0005829, plasma membrane GO:0005886, translation GO:0006412, fungal-type cell wall GO:0009277, response to toxic substance GO:0009636, cell surface GO:0009986, entry into host cell GO:0030260, yeast-form cell wall GO:0030445, hyphal cell wall GO:0030446, filamentous growth GO:0030447, cellular response to heat GO:0034605, peptide binding GO:0042277, filamentous growth of a population o…	NC_015448	1.49724	100134914	HSP70	3.81632	4.39863	7.31666	5.66872	5.83024	3.45834
GLK1		glucokinase activity GO:0004340; ATP binding GO:0005524; glucose binding GO:0005536; positive regulation of insulin secretion GO:0032024; glucose homeostasis GO:0042593; negative regulation of gluconeogenesis GO:0045721; positive regulation of glycogen biosynthetic process GO:0045725; glucose 6-phosphate metabolic process GO:0051156; detection of glucose GO:0051594; protein binding GO:0005515; gl…	NC_015444	0.726545	101055587	GLK1	3.81241	3.35153	3.95331	4.32741	3.30106	-0.21173
ADH2		alcohol dehydrogenase (NAD) activity GO:0004022, cellular_component GO:0005575, alcohol catabolic process GO:0046164, protein binding GO:0005515, extracellular region GO:0005576, mitochondrion GO:0005739, plasma membrane GO:0005886, glycolytic process GO:0006096, fungal-type cell wall GO:0009277, cell surface GO:0009986, methylglyoxal reductase (NADH-dependent) activity GO:0019170, yeast-form cel…	NC_015443	1.92266	544074	ADH2	3.79868	4.74178	7.27934	6.47898	7.36199	8.69679
rps7		cytoplasmic translation GO:0002181, rRNA processing GO:0006364, cytosolic small ribosomal subunit GO:0022627, 90S preribosome GO:0030686, small-subunit processome GO:0032040, ribosomal small subunit biogenesis GO:0042274, mitochondrion GO:0005739	NC_007898	0.437234	3950465	rps7	3.7317	2.53817	2.51151	1.51078	2.3251	0.97693
AGAL	LeaGal	catalytic activity GO:0003824, alpha-galactosidase activity GO:0004557, receptor binding GO:0005102, extracellular region GO:0005576, cytoplasm GO:0005737, lysosome GO:0005764, Golgi apparatus GO:0005794, oligosaccharide metabolic process GO:0009311, protein homodimerization activity GO:0042803	NC_015440	0.503714	778277	AGAL	3.71838	2.72906	5.10861	4.65431	5.73414	-3.11759
TIP		nucleus GO:0005634, multicellular organismal development GO:0007275, transcription coactivator activity GO:0003713, defense response to virus GO:0051607, sequence-specific DNA binding transcription factor activity GO:0003700, protein binding GO:0005515, response to water deprivation GO:0009414, response to abscisic acid GO:0009737, hyperosmotic salinity response GO:0042538	NC_015443	1.95096	543951	TIP	3.69029	4.65447	3.01471	4.35133	4.75747	5.28209
Det1	tDET1	protein binding GO:0005515	NC_015438	1.04302	778329	Det1	3.6858	3.74656	3.32778	3.93068	3.68188	3.15783
MPK3	LeMPK3, MAPK3	nucleus GO:0005634; kinase activity GO:0016301; response to oxidative stress GO:0006979; MAP kinase activity GO:0004707; signal transduction GO:0007165; activation of MAPK activity involved in osmosensory signaling pathway GO:0000169; response to osmotic stress GO:0006970; protein kinase activity GO:0004672; abscisic acid-activated signaling pathway GO:0009738; protein binding GO:0005515; respons…	NC_015443	1.70752	543880	MPK3	3.66514	4.43703	4.2008	5.0437	5.6428	5.51385
TX1		transporter activity GO:0005215, plasma membrane GO:0005886, antiporter activity GO:0015297, membrane GO:0016020, drug transmembrane transporter activity GO:0015238, cadmium ion transport GO:0015691, sequestering of metal ion GO:0051238	NC_015446	1.0441	100736465	TX1	3.65789	3.72015	2.99742	3.7324	3.30097	3.27364
Adi3		protein binding GO:0005515, negative regulation of programmed cell death GO:0043069	NC_015438	0.394967	543952	Adi3	3.62652	2.28633	2.63714	2.92185	2.67131	-0.60597
MFP1		protein binding GO:0005515	NC_015440	0.854933	544122	MFP1	3.62323	3.39712	3.72291	3.34841	3.87377	2.28405
LOG7	SlLOG7	metabolic process GO:0008152, carboxy-lyase activity GO:0016831, nucleus GO:0005634, cytosol GO:0005829, iron ion transport GO:0006826, response to auxin GO:0009733, response to brassinosteroid GO:0009741, cellular response to iron ion starvation GO:0010106, response to nitrate GO:0010167, nitrate transport GO:0015706	NC_015447	0.0166735	100874538	LOG7	3.56938	-2.33692	-9.00316	-1.29393	-0.76254	-1.88436
CIP7		Golgi apparatus GO:0005794; plasma membrane GO:0005886; carotenoid biosynthetic process GO:0016117; nucleus GO:0005634; response to light stimulus GO:0009416; anthocyanin-containing compound biosynthetic process GO:0009718; chlorophyll biosynthetic process GO:0015995; positive regulation of transcription, DNA-templated GO:0045893	NC_015447	0.527695	778348	CIP7	3.54237	2.62015	2.32305	2.72051	2.5221	2.62871
NOS1		GTP binding GO:0005525; chloroplast GO:0009507; nitric oxide biosynthetic process GO:0006809; mitochondrion GO:0005739; response to oxidative stress GO:0006979; response to salt stress GO:0009651; plastid organization GO:0009657; thylakoid membrane organization GO:0010027; regulation of isopentenyl diphosphate biosynthetic process, methylerythritol 4-phosphate pathway GO:0010322; leaf development…	NC_015440	1.50494	778272	NOS1	3.53465	4.12436	4.07071	4.11224	4.54621	2.93386
DGK1		cellular_component GO:0005575, cellular response to drug GO:0035690, apicoplast GO:0020011	NC_015444	1.72124	544171	DGK1	3.52433	4.30778	3.48921	4.39907	3.96564	5.63871
ht1		monosaccharide transmembrane transporter activity GO:0015145, monosaccharide transport GO:0015749	NC_015439	0.704073	543737	ht1	3.51137	3.00517	2.48275	5.19488	3.94376	3.36452
MYB12		DNA binding GO:0003677; sequence-specific DNA binding transcription factor activity GO:0003700; nucleus GO:0005634; flavonoid biosynthetic process GO:0009813; positive regulation of transcription, DNA-templated GO:0045893; response to ethylene GO:0009723; response to auxin GO:0009733; response to sucrose GO:0009744; response to UV-B GO:0010224; regulation of transcription, DNA-templated GO:0006355	NC_015438	0.554735	100191123	MYB12	3.50561	2.65547	2.64155	3.09702	2.9639	-0.31969
TCP18		sequence-specific DNA binding transcription factor activity GO:0003700; nucleus GO:0005634; regulation of transcription, DNA-templated GO:0006355; regulation of secondary shoot formation GO:2000032	NC_015439	1.82258	100736459	TCP18	3.49211	4.35809	5.99046	5.96834	5.84529	3.299
rps7		cytoplasmic translation GO:0002181, rRNA processing GO:0006364, cytosolic small ribosomal subunit GO:0022627, 90S preribosome GO:0030686, small-subunit processome GO:0032040, ribosomal small subunit biogenesis GO:0042274, mitochondrion GO:0005739	NC_007898	0.571749	3950464	rps7	3.47597	2.66942	2.42074	1.86128	2.36409	0.66881
TCP1		nucleus GO:0005634, DNA binding GO:0003677, sequence-specific DNA binding transcription factor activity GO:0003700, flower development GO:0009908	NC_015439	0.228539	100736515	TCP1	3.44235	1.31286	-0.11961	0.66252	0.96125	0.23997
DHS		nucleus GO:0005634, peptidyl-lysine modification to peptidyl-hypusine GO:0008612, embryo sac development GO:0009553	NC_015439	1.06213	543666	DHS	3.42864	3.51561	3.57961	4.05164	3.70434	4.83933
RPD1		chloroplast GO:0009507, negative regulation of cell proliferation GO:0008285, lateral root morphogenesis GO:0010102	NC_015445	0.514811	778259	RPD1	3.4119	2.45401	2.03854	2.18242	2.19562	2.31807
SIP	LeSIP	copper ion binding GO:0005507, membrane raft GO:0045121, identical protein binding GO:0042802, protein binding GO:0005515, microtubule binding GO:0008017, tubulin binding GO:0015631	NC_015444	4.89997	544236	SIP	3.40644	5.69921	5.0871	5.84195	5.36828	4.593
rnalx		leaf abscission GO:0060866, leaf senescence GO:0010150	NC_015442	3.87279	544193	rnalx	3.30758	5.26096	3.27925	3.75436	3.63439	3.6783
ERF4	LeERF4	nucleus GO:0005634; DNA binding GO:0003677; sequence-specific DNA binding transcription factor activity GO:0003700; regulation of transcription, DNA-templated GO:0006355; negative regulation of ethylene-activated signaling pathway GO:0010105; negative regulation of transcription, DNA-templated GO:0045892; response to ethylene GO:0009723; response to abscisic acid GO:0009737; nuclear body GO:00166…	NC_015442	2.77466	543867	ERF4	3.28373	4.75604	6.25891	6.69563	6.48613	4.45058
MAN5	LeMAN2, LeMAN5, Man2, MAN2', mannanase	hydrolase activity, hydrolyzing O-glycosyl compounds GO:0004553; extracellular region GO:0005576; seed germination GO:0009845	NC_015443	0.00541118	544170	MAN5	3.26413	-4.26571	-9.00316	-9.00316	-3.69133	-5.13507
pip1		plasma membrane GO:0005886, transport GO:0006810, water channel activity GO:0015250, membrane GO:0016020, chloroplast envelope GO:0009941, mitochondrion GO:0005739, vacuole GO:0005773, response to water deprivation GO:0009414, plasmodesma GO:0009506, glycolytic process GO:0006096, calcium ion transport GO:0006816, water transport GO:0006833, hyperosmotic response GO:0006972, Golgi organization GO…	NC_015439	16.4295	778273	pip1	3.25963	7.29784	5.35567	7.11243	5.81736	9.91057
MSH1		nuclear chromosome GO:0000228, heteroduplex DNA loop binding GO:0000404, meiotic mismatch repair GO:0000710, damaged DNA binding GO:0003684, ATP catabolic process GO:0006200, reciprocal meiotic recombination GO:0007131, DNA-dependent ATPase activity GO:0008094, mismatch repair complex GO:0032300, maintenance of DNA repeat elements GO:0043570, mitochondrion GO:0005739, guanine/thymine mispair bind…	NC_015446	0.657064	778305	MSH1	3.25119	3.5453	3.79765	3.26595	3.23273	2.55427
wus	LeWUS	DNA binding GO:0003677; nucleus GO:0005634; regulation of transcription, DNA-templated GO:0006355; sequence-specific DNA binding transcription factor activity GO:0003700; protein binding GO:0005515; anther development GO:0048653; stomium development GO:0080166; maintenance of shoot apical meristem identity GO:0010492; plant-type cell wall modification GO:0009827; pollen tube growth GO:0009860; sp…	NC_015439	0.0550845	543793	wus	3.22115	-0.96106	-9.00316	1.08194	-2.08712	-9.00316
MKK3	LeMKK3	protein binding GO:0005515	NC_015440	0.484683	543947	MKK3	3.20414	2.15926	1.7621	2.1725	1.98243	3.86171
HXK3		hexokinase activity GO:0004396, ATP binding GO:0005524, chloroplast GO:0009507, glucokinase activity GO:0004340, fructokinase activity GO:0008865	NC_015449	0.386012	778210	HXK3	3.18749	1.8142	1.47357	2.43328	1.85577	1.45409
ht3		carbohydrate transmembrane transporter activity GO:0015144, integral component of membrane GO:0016021, carbohydrate transport GO:0008643	NC_015444	1.33791	543738	ht3	3.18059	3.60056	3.64562	4.1708	3.94448	3.92696
PIN7	SlPIN7	transporter activity GO:0005215, auxin:proton symporter activity GO:0009672, auxin polar transport GO:0009926, longitudinal axis specification GO:0009942, pattern specification process GO:0007389, root development GO:0048364, plasma membrane GO:0005886, auxin efflux transmembrane transporter activity GO:0010329, membrane GO:0016020, plasmodesma GO:0009506, polysaccharide biosynthetic process GO:0…	NC_015447	0.362543	100527971	PIN7	3.0987	1.63492	1.17288	1.23123	1.21215	-9.00316
TCP21			NC_015440	0.0963739	100736523	TCP21	3.09718	-0.27803	1.10643	0.028	-1.12511	-9.00316
TCP13		sequence-specific DNA binding transcription factor activity GO:0003700; nucleus GO:0005634; regulation of transcription, DNA-templated GO:0006355; chloroplast GO:0009507; leaf morphogenesis GO:0009965; cell differentiation GO:0030154; positive regulation of development, heterochronic GO:0045962; leaf development GO:0048366; regulation of defense response GO:0031347; protein binding GO:0005515; ja…	NC_015443	0.453551	100736549	TCP13	3.06869	1.92802	2.18866	2.79795	3.24188	1.44199
ZF2		nucleic acid binding GO:0003676; nucleus GO:0005634; zinc ion binding GO:0008270; DNA binding GO:0003677; response to water deprivation GO:0009414; response to abscisic acid GO:0009737; embryo development ending in seed dormancy GO:0009793; hyperosmotic salinity response GO:0042538; sequence-specific DNA binding transcription factor activity GO:0003700; sequence-specific DNA binding GO:0043565; n…	NC_015438	28.2982	101055585	ZF2	3.06847	7.89111	7.65319	7.52356	6.46521	6.77848
BMS1		cellular response to drug GO:0035690	NC_015438	0.648537	101266977	BMS1	3.05004	2.4253	3.23254	3.5764	2.47781	2.06236
HO2		heme oxygenase (decyclizing) activity GO:0004392; heme oxidation GO:0006788; chloroplast GO:0009507; phytochromobilin biosynthetic process GO:0010024; heme binding GO:0020037; isopentenyl diphosphate biosynthetic process, methylerythritol 4-phosphate pathway GO:0019288	NC_015441	0.797949	543676	HO2	3.01732	2.69169	2.7063	3.12669	2.67456	3.31519
PRK3		protein serine/threonine kinase activity GO:0004674, ATP binding GO:0005524, extracellular region GO:0005576, protein phosphorylation GO:0006468, transmembrane receptor protein tyrosine kinase signaling pathway GO:0007169, kinase activity GO:0016301, plasmodesma GO:0009506, regulation of pollen tube growth GO:0080092	NC_015442	2.5448	544173	PRK3	2.99561	4.34316	2.09769	-9.00316	-9.00316	-4.69863
ureD		nitrogen compound metabolic process GO:0006807, positive regulation of metalloenzyme activity GO:0048554, protein binding GO:0005515, metallochaperone activity GO:0016530, urea metabolic process GO:0019627	NC_015439	1.0384	606709	ureD	2.97773	3.03209	3.42562	3.41849	3.50693	1.89608
sbt3		proteolysis GO:0006508	NC_015438	3.02019	543726	sbt3	2.9686	4.56324	4.44503	3.24712	3.6704	6.01027
MDN1		nucleus GO:0005634, chloroplast envelope GO:0009941, plasmodesma GO:0009506, gluconeogenesis GO:0006094, cytoskeleton organization GO:0007010, proteasomal protein catabolic process GO:0010498, embryo sac development GO:0009553	NC_015441	0.589103	101258364	MDN1	2.96326	2.19985	3.17278	3.41518	2.66089	1.81547
SRK2C	LeSRK2C	nucleus GO:0005634, kinase activity GO:0016301, response to karrikin GO:0080167, cytoplasm GO:0005737, response to osmotic stress GO:0006970	NC_015441	2.37205	100037510	SRK2C	2.92042	4.16656	4.79752	4.63021	4.68475	5.05356
LOG6	SlLOG6	molecular_function GO:0003674	NC_015447	0.251518	100874539	LOG6	2.92003	0.92876	1.8012	1.79488	1.18736	-3.22601
ERF1	TERF1	translation release factor activity GO:0003747	NC_015442	7.10102	606712	ERF1	2.90319	5.73122	5.44096	5.60152	5.89807	8.57506
BBR		sequence-specific DNA binding transcription factor activity GO:0003700; nucleus GO:0005634; regulation of transcription, DNA-templated GO:0006355	NC_015443	0.589967	101055564	BBR	2.88443	2.12314	1.42074	2.31814	2.3251	2.68588
TCP16		sequence-specific DNA binding transcription factor activity GO:0003700, nucleus GO:0005634, biological_process GO:0008150	NC_015440	0.810881	100736458	TCP16	2.85512	2.55268	3.12182	3.69262	3.38866	1.99094
CIPK11		plasma membrane GO:0005886, kinase activity GO:0016301, protein binding GO:0005515, protein kinase activity GO:0004672, protein phosphorylation GO:0006468, response to pH GO:0009268, identical protein binding GO:0042802, response to wounding GO:0009611, response to fungus GO:0009620, jasmonic acid biosynthetic process GO:0009695, response to ethylene GO:0009723, abscisic acid-activated signaling …	NC_015443	3.36049	101055501	CIPK11	2.83562	4.58429	3.33982	2.29139	2.46798	4.39647
PT5		sesquiterpene synthase activity GO:0010334, farnesyl diphosphate metabolic process GO:0045338	NC_015443	5.34478	778339	PT5	2.82901	5.24714	5.79252	6.18637	6.16362	7.09419
ARF12		nucleus GO:0005634, sequence-specific DNA binding transcription factor activity GO:0003700	NC_015445	0.824133	100736462	ARF12	2.80653	2.52747	2.71654	2.72778	2.5627	1.58306
PIN5	SlPIN5	transporter activity GO:0005215, auxin:proton symporter activity GO:0009672, auxin polar transport GO:0009926, endoplasmic reticulum GO:0005783, auxin homeostasis GO:0010252, auxin transmembrane transporter activity GO:0080161, intracellular auxin transport GO:0080162, pollen development GO:0009555	NC_015438	0.0132028	100527969	PIN5	2.77139	-3.47162	-9.00316	-4.01359	-9.00316	-9.00316
opr2	LeOPR2	cytoplasm GO:0005737, response to wounding GO:0009611, jasmonic acid biosynthetic process GO:0009695, 12-oxophytodienoate reductase activity GO:0016629	NC_015438	2.54787	543762	opr2	2.75852	4.10781	0.84627	3.33391	0.92222	0.99305
psbE		plasma membrane-derived thylakoid photosystem II GO:0030096, plastid GO:0009536	NC_007898	0.402125	3950412	psbE	2.67515	1.36087	3.04704	2.5082	3.45463	2.07647
ERF5	LeERF5	nucleus GO:0005634; DNA binding GO:0003677; sequence-specific DNA binding transcription factor activity GO:0003700; regulation of transcription, DNA-templated GO:0006355; ethylene-activated signaling pathway GO:0009873; positive regulation of transcription, DNA-templated GO:0045893; response to cold GO:0009409; response to chitin GO:0010200; respiratory burst involved in defense response GO:00026…	NC_015440	5.21137	543926	ERF5	2.64823	5.0299	3.74113	6.04541	7.27113	4.91297
CCR2		plasma membrane GO:0005886, positive regulation of monocyte chemotaxis GO:0090026	NC_015440	0.373358	778359	CCR2	2.623	1.20163	2.26943	2.21382	2.75555	0.22691
NCED2		chloroplast GO:0009507, 9-cis-epoxycarotenoid dioxygenase activity GO:0045549, chloroplast thylakoid membrane GO:0009535, chloroplast stroma GO:0009570, abscisic acid biosynthetic process GO:0009688	NC_015445	2.64068	100316877	NCED2	2.61531	1.01622	4.88384	4.73956	3.94316	1.86083
krp2		nucleus GO:0005634, cyclin-dependent protein serine/threonine kinase inhibitor activity GO:0004861, protein binding GO:0005515, kinase inhibitor activity GO:0019210, negative regulation of cyclin-dependent protein serine/threonine kinase activity GO:0045736, DNA endoreduplication GO:0042023, mitotic cell cycle GO:0000278, stomatal lineage progression GO:0010440	NC_015446	1.26779	543785	krp2	2.61416	2.95648	2.08657	2.25186	2.04826	5.64531
MLH1		synaptonemal complex GO:0000795, single-stranded DNA binding GO:0003697, chiasma GO:0005712, ATP catabolic process GO:0006200, mismatch repair GO:0006298, ATPase activity GO:0016887, MutLalpha complex GO:0032389	NC_015441	0.976935	100125910	MLH1	2.61177	2.5781	1.13124	2.61032	2.11256	2.66143
CLV2		plasma membrane GO:0005886, signal transduction GO:0007165, membrane GO:0016020, meristem development GO:0048507, protein binding GO:0005515, receptor serine/threonine kinase binding GO:0033612, determination of bilateral symmetry GO:0009855, post-embryonic morphogenesis GO:0009886, regulation of flower development GO:0009909, leaf morphogenesis GO:0009965, meristem initiation GO:0010014, meriste…	NC_015441	0.358896	100736246	CLV2	2.56433	1.08597	1.57387	1.8718	1.67013	-2.28263
psbF		plasma membrane-derived thylakoid photosystem II GO:0030096, identical protein binding GO:0042802, plastid GO:0009536	NC_007898	0.466099	3950413	psbF	2.53255	1.43126	2.43936	1.95968	2.79919	0.56189
TCP23		sequence-specific DNA binding transcription factor activity GO:0003700; nucleus GO:0005634; regulation of transcription, DNA-templated GO:0006355; regulation of timing of transition from vegetative to reproductive phase GO:0048510	NC_015442	0.931751	100736460	TCP23	2.51052	2.40854	2.77326	3.1277	2.77235	-0.77514
AMT1-3	AMT1, 3, LeAMT1, 3	ammonium transport GO:0015696	NC_015440	1.73948	543590	AMT1-3	2.49479	3.29344	5.23909	3.97878	5.44165	2.55248
PR-5		molecular_function GO:0003674; extracellular region GO:0005576; response to other organism GO:0051707; systemic acquired resistance GO:0009627; response to UV-B GO:0010224; vacuole GO:0005773; cell wall GO:0005618; regulation of anthocyanin biosynthetic process GO:0031540; apoplast GO:0048046; response to cadmium ion GO:0046686; response to virus GO:0009615; MAPK cascade GO:0000165; respiratory b…	NC_015445	13.9321	543837	PR-5	2.48736	6.28771	2.32706	2.32013	5.449	8.12578
TCP19			NC_015446	1.46074	100736522	TCP19	2.46476	3.01145	3.74115	3.48138	3.68133	4.03297
XTH7	LeXTH7	extracellular region GO:0005576; hydrolase activity, acting on glycosyl bonds GO:0016798; glucosinolate biosynthetic process GO:0019761	NC_015439	0.998956	543915	XTH7	2.46172	2.46021	3.81487	2.27603	3.1885	-9.00316
MIOX		ferric iron binding GO:0008199, inositol catabolic process GO:0019310, inositol oxygenase activity GO:0050113	NC_015449	1.26158	100316875	MIOX	2.44849	2.78371	4.06605	4.97675	1.83572	3.26582
IMP1	IMP 1	magnesium ion binding GO:0000287, inositol biosynthetic process GO:0006021, dephosphorylation GO:0016311, inositol monophosphate phosphatase activity GO:0052834	NC_015441	2.14	544280	IMP1	2.40554	3.50315	2.88049	2.73377	3.03001	3.70704
RTEL1		telomere maintenance GO:0000723, ATP-dependent DNA helicase activity GO:0004003, ATP binding GO:0005524, nucleus GO:0005634, regulation of double-strand break repair via homologous recombination GO:0010569, DNA duplex unwinding GO:0032508	NC_015440	0.96195	101249902	RTEL1	2.39087	2.3349	1.85161	2.2984	2.30032	3.09828
GA2ox4	SlGA2ox4	cytoplasm GO:0005737, gibberellin catabolic process GO:0045487, C-19 gibberellin 2-beta-dioxygenase activity GO:0052634, membrane GO:0016020	NC_015444	1.55366	100134889	GA2ox4	2.38633	2.022	1.57211	2.8674	2.12245	-2.22818
ProT3	LeProT3	plasma membrane GO:0005886, amino acid transport GO:0006865, amino acid transmembrane transporter activity GO:0015171, membrane GO:0016020, L-proline transmembrane transporter activity GO:0015193, proline transport GO:0015824	NC_015442	0.805352	543532	ProT3	2.37867	2.06636	1.14005	1.57791	1.6956	1.29429
rbcL		plastid GO:0009536, integral component of membrane GO:0016021, calcium-dependent cell-cell adhesion GO:0016339, protein binding GO:0005515	NC_007898	0.530389	3950383	rbcL	2.35216	1.43728	2.41501	-1.03429	4.23749	1.63831
ureF		nitrogen compound metabolic process GO:0006807, positive regulation of metalloenzyme activity GO:0048554, protein binding GO:0005515, metallochaperone activity GO:0016530	NC_015440	31.0605	543776	ureF	2.3406	7.29761	4.34744	3.22187	3.1612	2.41844
AAP1	LeAAP1	plasma membrane GO:0005886, amino acid transmembrane transporter activity GO:0015171, response to nematode GO:0009624, amino acid import GO:0043090, amino acid transport GO:0006865, neutral amino acid transmembrane transporter activity GO:0015175, neutral amino acid transport GO:0015804	NC_015438	0.904233	543529	AAP1	2.31222	2.16699	2.56953	3.24306	3.31804	0.80623
TCP10		sequence-specific DNA binding transcription factor activity GO:0003700; nucleus GO:0005634; regulation of transcription, DNA-templated GO:0006355; leaf development GO:0048366; leaf morphogenesis GO:0009965; cell differentiation GO:0030154; positive regulation of development, heterochronic GO:0045962; MAPK cascade GO:0000165; protein targeting to membrane GO:0006612; response to bacterium GO:00096…	NC_015444	0.451758	100736456	TCP10	2.2603	1.11392	2.09893	2.08652	1.95895	1.74301
MTS1	TPS5	monoterpenoid biosynthetic process GO:0016099	NC_015438	0.493997	778246	MTS1	2.24041	1.22299	-0.95533	1.69732	0.5774	-9.00316
S		fusion of virus membrane with host plasma membrane GO:0019064, pathogenesis GO:0009405, integral component of membrane GO:0016021, viral envelope GO:0019031, carbohydrate binding GO:0030246, host cell surface receptor binding GO:0046789, receptor-mediated virion attachment to host cell GO:0046813, molecular_function GO:0003674, cellular_component GO:0005575, biological_process GO:0008150, virion …	NC_015439	0.0522506	100240705	S	2.20183	-2.05658	-9.00316	-9.00316	-9.00316	-9.00316
GLK2		cellular_component GO:0005575	NC_015447	0.806763	101055613	GLK2	2.20019	1.89041	0.742	1.38176	2.2573	-1.39849
psbL		plastid GO:0009536, plasma membrane-derived thylakoid photosystem II GO:0030096	NC_007898	0.9651	3950379	psbL	2.19711	2.14586	2.67752	2.18885	2.89016	0.27649
TCP17		sequence-specific DNA binding transcription factor activity GO:0003700; nucleus GO:0005634; regulation of transcription, DNA-templated GO:0006355; leaf morphogenesis GO:0009965; cell differentiation GO:0030154; positive regulation of development, heterochronic GO:0045962	NC_015443	0.364979	100736521	TCP17	2.15875	0.70464	0.86474	1.37026	1.33148	-1.68258
NAC1	SlNAC1	nucleus GO:0005634, multicellular organismal development GO:0007275, sequence-specific DNA binding transcription factor activity GO:0003700, auxin-activated signaling pathway GO:0009734, primary shoot apical meristem specification GO:0010072, lateral root development GO:0048527	NC_015441	4.50859	543917	NAC1	2.13392	4.3066	2.13169	3.3856	2.71366	6.64711
psbK		plastid GO:0009536, plasma membrane-derived thylakoid photosystem II GO:0030096	NC_007898	0.410167	3950378	psbK	2.08471	0.79899	3.03975	1.42695	3.05144	1.51459
NHX1		extracellular region GO:0005576, sodium ion transmembrane transporter activity GO:0015081, sodium:proton antiporter activity GO:0015385, sodium ion transmembrane transport GO:0035725, plant-type vacuole GO:0000325, response to salt stress GO:0009651, vacuolar membrane GO:0005774, sodium ion transport GO:0006814, plasma membrane GO:0005886, leaf development GO:0048366, protein binding GO:0005515, …	NC_015443	1.44336	543771	NHX1	2.05275	2.58218	2.59513	2.92656	2.87298	2.62778
P4		nucleoside-triphosphatase activity GO:0017111, virion GO:0019012, viral procapsid GO:0046729	NC_015446	206.597	544185	P4	2.0504	9.74108	9.29672	8.85472	9.46685	12.1422
atpH		plastid GO:0009536; plasma membrane proton-transporting ATP synthase complex GO:0045260; ATP synthesis coupled proton transport GO:0015986; plasma membrane proton-transporting ATP synthase complex, catalytic core F(1) GO:0045262; proton-transporting ATP synthase activity, rotational mechanism GO:0046933	NC_007898	0.096133	3950473	atpH	2.03749	-1.34133	0.88916	-0.56137	2.55498	-0.79566
aos		chloroplast GO:0009507; response to wounding GO:0009611; response to jasmonic acid GO:0009753; jasmonic acid biosynthetic process GO:0009695; chloroplast envelope GO:0009941; mitochondrion GO:0005739; chloroplast thylakoid membrane GO:0009535; defense response GO:0006952; plastoglobule GO:0010287; allene oxide synthase activity GO:0009978; oxylipin metabolic process GO:0031407; membrane GO:001602…	NC_015441	1.26669	606711	aos	2.00408	2.34514	1.33016	2.00332	1.48657	-0.2161
TOP3A		DNA binding GO:0003677, DNA topoisomerase activity GO:0003916, nucleus GO:0005634, DNA topological change GO:0006265, DNA unwinding involved in DNA replication GO:0006268, resolution of meiotic recombination intermediates GO:0000712, DNA repair GO:0006281, chromosome segregation GO:0007059, mitotic nuclear division GO:0007067, meiotic nuclear division GO:0007126, DNA-dependent DNA replication GO:…	NC_015442	0.609036	101262415	TOP3A	1.93006	1.21466	-0.0344	0.24286	-0.28135	-0.31522
SUN		biological_process GO:0008150	NC_015447	0.509221	100147716	SUN	1.87362	0.89999	1.0933	1.67202	1.83913	1.01072
TCP6			NC_015443	0.636839	100736454	TCP6	1.84078	1.18978	2.75818	1.84199	2.27384	0.79533
HSP21		molecular_function GO:0003674, pathogenesis GO:0009405, cell surface GO:0009986, cellular response to oxidative stress GO:0034599, filamentous growth of a population of unicellular organisms GO:0044182, cellular heat acclimation GO:0070370, trehalose metabolism in response to heat stress GO:0070414, iron ion binding GO:0005506, electron carrier activity GO:0009055, NADH peroxidase activity GO:001…	NC_015440	3.6547	544024	HSP21	1.79781	3.66756	1.4147	0.67907	2.51532	2.26421
THM1		chloroplast GO:0009507; response to oxidative stress GO:0006979; enzyme activator activity GO:0008047; positive regulation of catalytic activity GO:0043085; thylakoid GO:0009579; chloroplast stroma GO:0009570; response to cold GO:0009409; stromule GO:0010319; apoplast GO:0048046; chloroplast thylakoid GO:0009534; enzyme inhibitor activity GO:0004857; regulation of carbohydrate metabolic process G…	NC_015445	0.000591387	544194	THM1	1.72045	-9.00316	-9.00316	-3.90078	-9.00316	-9.00316
TCP4		sequence-specific DNA binding transcription factor activity GO:0003700; nucleus GO:0005634; regulation of transcription, DNA-templated GO:0006355; embryo development ending in seed dormancy GO:0009793; leaf development GO:0048366; leaf morphogenesis GO:0009965; cell differentiation GO:0030154; positive regulation of development, heterochronic GO:0045962; DNA binding GO:0003677; regulation of tran…	NC_015440	0.383334	100736453	TCP4	1.71866	0.33534	1.10897	1.57996	0.75771	-1.85596
MAPK4		nucleus GO:0005634; kinase activity GO:0016301; jasmonic acid and ethylene-dependent systemic resistance, jasmonic acid mediated signaling pathway GO:0009868; MAP kinase activity GO:0004707; signal transduction GO:0007165; systemic acquired resistance, salicylic acid mediated signaling pathway GO:0009862; protein binding GO:0005515; response to cold GO:0009409; response to salt stress GO:0009651;…	NC_015448	6.67406	100736513	MAPK4	1.71	4.44856	4.42771	3.85604	3.53586	7.25995
IAA3		response to auxin GO:0009733	NC_015446	3.75987	543540	IAA3	1.68878	3.59946	3.94459	3.6216	4.26522	-0.07037
atpF		plastid GO:0009536; plasma membrane proton-transporting ATP synthase complex GO:0045260; ATP synthesis coupled proton transport GO:0015986; plasma membrane proton-transporting ATP synthase complex, coupling factor F(o) GO:0045264; proton-transporting ATP synthase activity, rotational mechanism GO:0046933	NC_007898	0.457776	3950472	atpF	1.67102	0.54373	2.5804	0.52784	2.60354	0.73095
psbI		plastid GO:0009536, plasma membrane-derived thylakoid photosystem II GO:0030096	NC_007898	0.652539	3950376	psbI	1.64503	1.02916	2.22991	0.58673	2.79619	-0.0626
DREB2		DNA binding GO:0003677; sequence-specific DNA binding transcription factor activity GO:0003700; nucleus GO:0005634; regulation of transcription, DNA-templated GO:0006355; response to water deprivation GO:0009414; heat acclimation GO:0010286; pollen development GO:0009555; response to UV-B GO:0010224; response to heat GO:0009408; response to hydrogen peroxide GO:0042542; protein binding GO:0005515…	NC_015449	1.42867	544235	DREB2	1.64196	2.15664	1.68627	3.52621	3.27932	1.16597
ARF16		nucleus GO:0005634, sequence-specific DNA binding transcription factor activity GO:0003700, miRNA binding GO:0035198, pattern specification process GO:0007389, response to auxin GO:0009733, root cap development GO:0048829, cell division GO:0051301	NC_015443	0.772929	100736511	ARF16	1.63935	1.26776	1.04704	1.91483	1.73572	2.74701
psbJ		plastid GO:0009536, plasma membrane-derived thylakoid photosystem II GO:0030096	NC_007898	0.652539	3950377	psbJ	1.49693	0.88106	2.16927	0.92406	2.92111	0.7893
atpA		ATP biosynthetic process GO:0006754; proton-transporting ATP synthase complex, catalytic core F(1) GO:0045261; plastid GO:0009536; mitochondrion GO:0005739; plasma membrane proton-transporting ATP synthase complex GO:0045260; mitochondrial proton-transporting ATP synthase complex, catalytic core F(1) GO:0000275; protein binding GO:0005515; ATP synthesis coupled proton transport GO:0015986; plasma…	NC_007898	0.504941	3950469	atpA	1.45076	0.46494	2.17177	0.12943	2.50881	0.74313
psbZ		plastid GO:0009536, plasma membrane-derived thylakoid photosystem II GO:0030096	NC_007898	0.704975	3950428	psbZ	1.41777	0.91341	1.16252	1.7449	1.76533	0.58461
EXP1	LeEXP1	extracellular region GO:0005576, unidimensional cell growth GO:0009826, plant-type cell wall loosening GO:0009828, plant-type cell wall GO:0009505, syncytium formation GO:0006949, response to gibberellin GO:0009739, response to red light GO:0010114, regulation of stomatal movement GO:0010119	NC_015443	4.95619	544035	EXP1	1.40602	3.71525	3.13386	5.09188	3.75794	6.20531
ACS6		cytoplasm GO:0005737, response to mechanical stimulus GO:0009612, ethylene biosynthetic process GO:0009693, response to ethylene GO:0009723, response to auxin GO:0009733, 1-aminocyclopropane-1-carboxylate synthase activity GO:0016847, response to oxidative stress GO:0006979, protein binding GO:0005515, identical protein binding GO:0042802, response to wounding GO:0009611, response to jasmonic aci…	NC_015445	9.08502	606302	ACS6	1.40519	4.58868	4.40848	4.36682	5.96781	3.65075
RAD51	LeRAD51	recombinase activity GO:0000150, double-stranded DNA binding GO:0003690, single-stranded DNA binding GO:0003697, ATP binding GO:0005524, ATP catabolic process GO:0006200, DNA recombination GO:0006310, ATPase activity GO:0016887, nuclear chromosome GO:0000228, double-strand break repair via homologous recombination GO:0000724, nucleus GO:0005634, cytoplasm GO:0005737, DNA unwinding involved in DNA…	NC_015444	0.549331	544003	RAD51	1.3653	0.50105	-0.52327	1.28101	-0.41642	2.39722
IAA10		nucleus GO:0005634, sequence-specific DNA binding transcription factor activity GO:0003700, response to auxin GO:0009733, response to chitin GO:0010200, respiratory burst involved in defense response GO:0002679, intracellular signal transduction GO:0035556	NC_015443	0.2461	543544	IAA10	1.33154	-0.69114	-0.268	-2.2331	-2.28668	-9.00316
ARF17		nucleus GO:0005634; sequence-specific DNA binding transcription factor activity GO:0003700; regulation of transcription, DNA-templated GO:0006355; anatomical structure morphogenesis GO:0009653; auxin-activated signaling pathway GO:0009734; adventitious root development GO:0048830; pollen development GO:0009555	NC_015448	0.454212	100527977	ARF17	1.33113	0.19257	0.46005	0.93263	0.85184	1.51721
ftsH6	LeftsH6	metallopeptidase activity GO:0008237, chloroplast GO:0009507, ATPase activity GO:0016887, ATP-dependent peptidase activity GO:0004176, peptidase activity GO:0008233, zinc ion binding GO:0008270, PSII associated light-harvesting complex II catabolic process GO:0010304, protein folding GO:0006457, response to heat GO:0009408, response to high light intensity GO:0009644, response to hydrogen peroxid…	NC_015439	1.47404	778337	ftsH6	1.32251	1.88229	3.50638	3.41964	4.35152	2.26019
PTS		pantoate-beta-alanine ligase activity GO:0004592, cytoplasm GO:0005737, pantothenate biosynthetic process GO:0015940, cytosol GO:0005829, protein homodimerization activity GO:0042803, embryo development ending in seed dormancy GO:0009793	NC_015443	0.000817017	100191115	PTS	1.25418	-9.00316	-9.00316	-9.00316	-9.00316	-9.00316
NAM	goblet	nucleus GO:0005634, multicellular organismal development GO:0007275, sequence-specific DNA binding transcription factor activity GO:0003700	NC_015444	0.184049	100301934	NAM	1.21692	-1.22491	-0.56473	-0.81934	-1.23549	-1.31667
PIN8	SlPIN8	transporter activity GO:0005215, chloroplast GO:0009507, auxin:proton symporter activity GO:0009672, auxin polar transport GO:0009926, endoplasmic reticulum GO:0005783, pollen development GO:0009555, auxin homeostasis GO:0010252, auxin efflux GO:0010315	NC_015439	0.467279	100527972	PIN8	1.21501	0.11737	-0.87453	0.48229	0.02433	0.72193
rpl2		mitochondrion GO:0005739	NC_007898	0.393077	3950386	rpl2	1.19865	-0.14847	1.0085	-0.72214	1.69243	0.45861
MSH2		nuclear chromosome GO:0000228, four-way junction DNA binding GO:0000400, Y-form DNA binding GO:0000403, heteroduplex DNA loop binding GO:0000404, double-strand/single-strand DNA junction binding GO:0000406, meiotic mismatch repair GO:0000710, removal of nonhomologous ends GO:0000735, damaged DNA binding GO:0003684, ATP catabolic process GO:0006200, postreplication repair GO:0006301, meiotic gene …	NC_015443	0.196583	100462655	MSH2	1.10486	-1.24193	-1.35582	-1.6535	-2.55507	-0.70604
atpE		plastid GO:0009536; ATP synthesis coupled proton transport GO:0015986; plasma membrane proton-transporting ATP synthase complex, coupling factor F(o) GO:0045264; proton-transporting ATP synthase activity, rotational mechanism GO:0046933; plasma membrane proton-transporting ATP synthase complex GO:0045260; proton-transporting ATP synthase complex, catalytic core F(1) GO:0045261; plasma membrane pr…	NC_007898	0.303828	3950471	atpE	1.08385	-0.63483	1.92786	0.49563	1.60252	-0.91923
rpl2		mitochondrion GO:0005739	NC_007898	0.360795	3950387	rpl2	1.04665	-0.4241	1.46535	0.72852	1.29467	-0.45393
psbC		plasma membrane-derived thylakoid photosystem II GO:0030096, plastid GO:0009536	NC_007898	1.28747	3950410	psbC	1.03515	1.39969	1.48243	-0.37749	2.63502	1.45161
LOG8	SlLOG8	cytoplasm GO:0005737, protein homodimerization activity GO:0042803, nucleus GO:0005634, cytosol GO:0005829	NC_015443	1.05313	100874540	LOG8	1.01954	1.09422	-1.1456	2.53315	-0.25739	-4.02307
HSP17.4		response to heat GO:0009408, response to hydrogen peroxide GO:0042542, response to ethanol GO:0045471, response to arsenic-containing substance GO:0046685, response to cadmium ion GO:0046686, response to copper ion GO:0046688	NC_015445	8.78442	543572	HSP17.4	1.01654	4.15148	1.32388	4.09574	2.64307	4.07091
Glb1		chloroplast GO:0009507; protein binding GO:0005515; acetylglutamate kinase regulator activity GO:0010307; regulation of arginine biosynthetic process via ornithine GO:2000013; magnesium ion binding GO:0000287; ATP binding GO:0005524; chloroplast thylakoid GO:0009534; plastid GO:0009536; regulation of fatty acid biosynthetic process GO:0042304; cytosol GO:0005829; sulfur amino acid metabolic proce…	NC_015444	10.1077	100736435	Glb1	0.94501	4.2824	6.73848	4.27756	6.82418	8.65462
MTS2	TPS4	monoterpenoid biosynthetic process GO:0016099	NC_015438	0.0189892	778247	MTS2	0.94292	-4.77575	-0.76766	-1.9254	-0.50093	-5.64512
rps14		plastid GO:0009536, molecular_function GO:0003674, cellular_component GO:0005575, biological_process GO:0008150	NC_007898	0.512709	3950456	rps14	0.90676	-0.05703	-0.89692	-0.18396	2.04787	0.07361
ACS1A	LE-ACS1A	long-chain fatty acid metabolic process GO:0001676, long-chain fatty acid-CoA ligase activity GO:0004467, fatty acid metabolic process GO:0006631, host cell cytoplasm GO:0030430	NC_015445	5.81894	544028	ACS1A	0.84428	3.38504	2.96888	4.52143	4.38514	4.88758
SRG2	SlSRG2	hydrolase activity, hydrolyzing O-glycosyl compounds GO:0004553; extracellular region GO:0005576; aging GO:0007568; response to sucrose GO:0009744; response to fructose GO:0009750; cell wall modification involved in abscission GO:0009830	NC_015444	17.0171	100301928	SRG2	0.82158	4.91049	1.89984	4.21583	5.83048	3.1923
psbD		plasma membrane-derived thylakoid photosystem II GO:0030096, plastid GO:0009536	NC_007898	0.973279	3950411	psbD	0.81008	0.77101	1.03784	-1.82343	1.83572	0.84918
rrn5		molecular_function GO:0003674, mitochondrial large ribosomal subunit GO:0005762, peptide biosynthetic process GO:0043043	NC_007898	1.02542	3950436	rrn5	0.64611	0.68232	0.10546	-9.00316	1.08678	0.22799
psaB		plastid GO:0009536, plasma membrane-derived photosystem I GO:0030094	NC_007898	0.579172	3950404	psaB	0.62833	-0.1596	0.65923	-2.72542	2.10853	-0.40512
sig1		DNA binding GO:0003677; sequence-specific DNA binding transcription factor activity GO:0003700; DNA-directed RNA polymerase activity GO:0003899; regulation of transcription, DNA-templated GO:0006355; chloroplast GO:0009507; cellular response to light stimulus GO:0071482; DNA-templated transcription, initiation GO:0006352; chloroplast organization GO:0009658; tRNA metabolic process GO:0006399; pla…	NC_015448	0.219733	543615	sig1	0.55855	-1.62763	-9.00316	-1.58464	-9.00316	-9.00316
wee1		nucleus GO:0005634, kinase activity GO:0016301, protein kinase activity GO:0004672, DNA replication checkpoint GO:0000076, cell cycle arrest GO:0007050, protein binding GO:0005515, mitotic cell cycle GO:0000278, nuclear division GO:0000280, double-strand break repair via homologous recombination GO:0000724, cytokinesis by cell plate formation GO:0000911, DNA replication GO:0006260, DNA-dependent …	NC_015446	0.208288	778237	wee1	0.39787	-1.86548	-1.3879	-0.43546	-0.76915	0.54199
TCP22			NC_015441	0.414531	100736461	TCP22	0.39505	-0.8754	-0.6558	0.31198	-1.54895	-9.00316
psaA		plastid GO:0009536, protein binding GO:0005515, plasma membrane-derived photosystem I GO:0030094	NC_007898	0.695006	3950403	psaA	0.33423	-0.19067	0.36242	-1.49345	2.29846	0.21868
XTH9	LeXTH9	extracellular region GO:0005576; hydrolase activity, acting on glycosyl bonds GO:0016798; xyloglucan:xyloglucosyl transferase activity GO:0016762; regulation of meristem growth GO:0010075	unplaced	0.00164082	543916	XTH9	0.24821	-9.00316	-2.51484	-1.47994	-1.53352	-9.00316
psaJ		plastid GO:0009536	NC_007898	0.410167	3950407	psaJ	0.22512	-1.06059	0.26943	-9.00316	0.25075	-1.92996
atpB		protein binding GO:0005515; plastid GO:0009536; ATP binding GO:0005524; ATP synthesis coupled proton transport GO:0015986; plasma membrane proton-transporting ATP synthase complex, coupling factor F(o) GO:0045264; proton-transporting ATP synthase activity, rotational mechanism GO:0046933; plasma membrane proton-transporting ATP synthase complex GO:0045260; plasma membrane proton-transporting ATP …	NC_007898	0.425645	3950470	atpB	0.16007	-1.0722	1.27088	-1.7882	1.5346	-1.401
clpP		plastid GO:0009536, identical protein binding GO:0042802, ATP-dependent peptidase activity GO:0004176, ATP catabolic process GO:0006200, misfolded or incompletely synthesized protein catabolic process GO:0006515	NC_007898	0.542869	3950476	clpP	-0.21098	-1.0923	-1.0842	-0.41188	0.48208	0.11634
rpl16		plastid GO:0009536, mitochondrion GO:0005739	NC_007898	0.372879	3950385	rpl16	-0.22234	-1.64556	-0.63746	-2.0176	-1.33421	-0.92996
XTH3	LeXTH3	extracellular region GO:0005576; hydrolase activity, acting on glycosyl bonds GO:0016798; plant-type cell wall biogenesis GO:0009832; xyloglucan:xyloglucosyl transferase activity GO:0016762; photoperiodism, flowering GO:0048573; sexual reproduction GO:0019953	NC_015440	2.00625	543914	XTH3	-0.25132	0.75319	-1.27113	-0.78878	0.67702	0.7139
TPX2		mitochondrion GO:0005739, response to oxidative stress GO:0006979, thioredoxin peroxidase activity GO:0008379	NC_015444	1.34093	543959	TPX2	-0.27955	0.14368	-1.47625	-3.31582	-1.95436	-3.22818
PIN6	SlPIN6	transporter activity GO:0005215, auxin:proton symporter activity GO:0009672, auxin polar transport GO:0009926, plasma membrane GO:0005886, determination of bilateral symmetry GO:0009855, meristem initiation GO:0010014, meristem maintenance GO:0010073, petal formation GO:0048451, sepal formation GO:0048453	NC_015443	0.244147	100527970	PIN6	-0.28678	-2.32095	-3.04982	-1.07633	-2.0685	-5.51225
rrn5		molecular_function GO:0003674, mitochondrial large ribosomal subunit GO:0005762, peptide biosynthetic process GO:0043043	NC_007898	0.683612	3950435	rrn5	-0.35389	-0.90264	-9.00316	-9.00316	-9.00316	-9.00316
GGPS1		dimethylallyltranstransferase activity GO:0004161, farnesyltranstransferase activity GO:0004311, geranyltranstransferase activity GO:0004337, isoprenoid metabolic process GO:0006720, plastid GO:0009536	NC_015448	2.27871	778310	GGPS1	-0.36577	0.82245	-1.90642	0.31611	-3.09502	3.19085
EXPA8		extracellular region GO:0005576, unidimensional cell growth GO:0009826, plant-type cell wall loosening GO:0009828, plant-type cell wall modification involved in multidimensional cell growth GO:0009831, syncytium formation GO:0006949	NC_015449	0.00251555	543624	EXPA8	-0.36825	-9.00316	-9.00316	-2.95201	-9.00316	-9.00316
psaC		plastid GO:0009536	NC_007898	0.0025318	3950405	psaC	-0.37754	-9.00316	0.54124	-1.29834	1.81801	-0.47373
rpl32		plastid GO:0009536	NC_007898	0.00259355	3950392	rpl32	-0.41231	-9.00316	-9.00316	-0.74814	-0.38668	-9.00316
IMP2	IMP 2	magnesium ion binding GO:0000287, inositol biosynthetic process GO:0006021, dephosphorylation GO:0016311, inositol monophosphate phosphatase activity GO:0052834	NC_015440	0.377786	544014	IMP2	-0.41231	-1.81667	-3.03096	-3.58103	-1.46468	-2.17146
AO3		chloroplast GO:0009507, aldehyde oxidase activity GO:0004031, cytosol GO:0005829, abscisic acid biosynthetic process GO:0009688	NC_015448	1.1381	543652	AO3	-0.51184	-0.32521	1.53247	0.88256	1.12617	2.81432
psbB		plasma membrane-derived thylakoid photosystem II GO:0030096, plastid GO:0009536	NC_007898	0.27966	3950409	psbB	-0.55208	-2.39034	-0.64527	-4.51727	0.3118	-1.9702
rps19		cytosolic small ribosomal subunit GO:0022627, ribosomal small subunit biogenesis GO:0042274, mitochondrion GO:0005739, small ribosomal subunit GO:0015935	NC_007898	0.341806	3950460	rps19	-0.55915	-2.1079	-1.51484	-3.0649	-1.53352	-2.97726
atpI		heme biosynthetic process GO:0006783; erythrocyte differentiation GO:0030218; ATPase inhibitor activity GO:0042030; protein homodimerization activity GO:0042803; ATPase binding GO:0051117; protein homotetramerization GO:0051289; negative regulation of hydrolase activity GO:0051346; negative regulation of endothelial cell proliferation GO:0001937; calmodulin binding GO:0005516; mitochondrion GO:00…	NC_007898	0.769064	3950474	atpI	-0.55915	-0.93797	0.84271	-0.67259	1.44376	-0.80734
TCP9		nucleus GO:0005634; sequence-specific DNA binding transcription factor activity GO:0003700; regulation of transcription, DNA-templated GO:0006355; regulation of cell size GO:0008361; root development GO:0048364; negative regulation of leaf senescence GO:1900056	NC_015440	0.971449	100736518	TCP9	-0.55997	-0.60176	0.85113	0.27131	0.46567	2.26585
ERF1		translation release factor activity GO:0003747	NC_015443	1.34093	606713	ERF1	-0.58399	-0.16076	-0.78069	-0.50479	-0.45145	1.9485
rps15		plastid small ribosomal subunit GO:0000312; structural constituent of ribosome GO:0003735; cytoplasm GO:0005737; translation GO:0006412; chloroplast GO:0009507; cytosolic small ribosomal subunit GO:0022627; cytosolic ribosome GO:0022626; chloroplast stroma GO:0009570; vacuolar membrane GO:0005774; plasma membrane GO:0005886; cytosol GO:0005829; plasmodesma GO:0009506; Golgi apparatus GO:0005794; …	NC_007898	0.00326047	3950457	rps15	-0.74246	-9.00316	-1.43511	-1.40021	0.66169	-0.57561
ndhA	ndh1	plastid GO:0009536, NAD(P)H dehydrogenase (quinone) activity GO:0003955, cytosol GO:0005829, plasma membrane GO:0005886, growth of symbiont in host cell GO:0044119	NC_007898	1.02542	3950478	ndhA	-0.86482	-0.82861	0.51653	-1.22619	1.28792	-0.42234
MADS-RIN	LeMADS-RIN	regulation of ethylene biosynthetic process GO:0010364; fruit ripening, climacteric GO:0009836; carotenoid biosynthetic process GO:0016117	NC_015442	4.01622	543708	MADS-RIN	-0.9448	1.06104	3.44528	1.99239	2.81779	6.15475
rps18		small ribosomal subunit GO:0015935, cytosolic small ribosomal subunit GO:0022627, structural constituent of ribosome GO:0003735, cytosol GO:0005829, translation GO:0006412, ribosome biogenesis GO:0042254, plastid GO:0009536	NC_007898	0.410167	3950459	rps18	-0.95545	-2.24117	-0.6481	-1.19817	0.83572	-0.7886
ycf3		protein binding GO:0005515, thylakoid GO:0009579, photosystem I assembly GO:0048564, plastid GO:0009536	NC_007898	0.640887	3950426	ycf3	-1.00583	-1.64769	-2.37656	-2.92662	0.34173	-1.03163
matK		plastid GO:0009536	NC_007898	0.81179	3950477	matK	-1.01434	-1.31517	0.14544	-1.19817	1.86927	-0.57448
rpoC1		plastid GO:0009536	NC_007898	0.424311	3950452	rpoC1	-1.17533	-2.41214	-2.40404	-3.14675	-0.79823	-1.69654
psbH		plastid GO:0009536, plasma membrane-derived thylakoid photosystem II GO:0030096	NC_007898	0.683612	3950375	psbH	-1.22944	-1.77819	-1.77009	-9.00316	0.53315	-9.00316
rps12		cytosolic small ribosomal subunit GO:0022627, mitochondrion GO:0005739, plastid GO:0009536	NC_007898	1.02542	3950455	rps12	-1.23722	-1.20101	-9.00316	-3.47994	-3.53352	-3.3923
GA20ox4		cytoplasm GO:0005737, gibberellin biosynthetic process GO:0009686, gibberellin 20-oxidase activity GO:0045544	NC_015438	0.00482983	100191112	GA20ox4	-1.30935	-9.00316	-5.07239	-5.0375	-2.28372	-9.00316
AO		mitochondrion GO:0005739, L-aspartate oxidase activity GO:0008734, NAD biosynthetic process GO:0009435, chloroplast GO:0009507	NC_015441	10.394	778230	AO	-1.32294	2.05474	-0.3118	2.58224	2.24326	4.88133
ndhJ		plastid GO:0009536	NC_007898	0.00490923	3950395	ndhJ	-1.33287	-9.00316	-0.87352	-2.25367	-1.30724	-2.75099
petB		plastid GO:0009536; cytochrome b6f complex GO:0009512; photosynthetic electron transport chain GO:0009767; electron transporter, transferring electrons within cytochrome b6/f complex of photosystem II activity GO:0045158; ubiquinol-cytochrome-c reductase activity GO:0008121; electron carrier activity GO:0009055; hydrogen ion transmembrane transport GO:1902600; respiratory chain complex III GO:004…	NC_007898	0.512709	3950398	petB	-1.35984	-2.32363	-0.40864	-2.28063	0.12522	-1.02307
CPS		chloroplast GO:0009507, magnesium ion binding GO:0000287, ent-copalyl diphosphate synthase activity GO:0009905, gibberellin biosynthetic process GO:0009686, gibberellic acid mediated signaling pathway GO:0009740	NC_015443	0.512709	544303	CPS	-1.44326	-2.40704	-3.88437	-5.1714	-9.00316	-9.00316
ndhG		plastid GO:0009536	NC_007898	0.341806	3950485	ndhG	-1.4876	-3.03635	-0.02825	-2.99335	1.6255	-0.90571
TCP7			NC_015439	0.384532	100736517	TCP7	-1.52382	-2.90264	-9.00316	-9.00316	-9.00316	-9.00316
cbl	SlSOS3	chloroplast GO:0009507; chloroplast stroma GO:0009570; RNA splicing, via endonucleolytic cleavage and ligation GO:0000394; methionine biosynthetic process GO:0009086; cystathionine beta-lyase activity GO:0004121; L-methionine biosynthetic process from L-homoserine via cystathionine GO:0019279	NC_015440	0.292977	778209	cbl	-1.54579	-3.31693	-3.30883	-9.00316	-9.00316	-9.00316
rpl14		plastid GO:0009536	NC_007898	0.512709	3950384	rpl14	-1.54747	-2.51125	-1.18123	-3.46826	-1.19991	-2.38062
ndhD	ndh4	plastid GO:0009536	NC_007898	0.833153	3950482	ndhD	-1.57362	-1.83697	-0.88545	-1.68706	0.82705	-2.08484
WRKY72		sequence-specific DNA binding transcription factor activity GO:0003700; nucleus GO:0005634; regulation of transcription, DNA-templated GO:0006355; defense response GO:0006952	NC_015440	0.576798	100529138	WRKY72	-1.64113	-2.43499	-3.59682	0.27097	-1.36757	-3.15235
psbM		plastid GO:0009536, plasma membrane-derived thylakoid photosystem II GO:0030096	NC_007898	0.00648388	3950380	psbM	-1.73424	-9.00316	-9.00316	-9.00316	0.61332	-0.56739
rps3		plastid GO:0009536; mitochondrion GO:0005739; ribonucleoprotein complex GO:0030529; DNA catabolic process, endonucleolytic GO:0000737; cytoplasmic translation GO:0002181; structural constituent of ribosome GO:0003735; DNA-(apurinic or apyrimidinic site) lyase activity GO:0003906; protein binding GO:0005515; nucleus GO:0005634; DNA repair GO:0006281; cytosolic small ribosomal subunit GO:0022627; r…	NC_007898	0.341806	3950462	rps3	-1.79478	-3.34353	-4.33543	-4.30053	-0.03218	-2.62793
XTH6	LeXTH6	extracellular region GO:0005576; hydrolase activity, acting on glycosyl bonds GO:0016798; response to water deprivation GO:0009414; response to desiccation GO:0009269; response to cold GO:0009409; response to salt stress GO:0009651; response to abscisic acid GO:0009737	NC_015448	4.48621	544265	XTH6	-1.81927	0.34622	1.95296	1.30433	2.48248	-2.3305
CHI		chitinase activity GO:0004568, extracellular region GO:0005576, plant-type cell wall GO:0009505, apoplast GO:0048046, chloroplast GO:0009507, protein binding GO:0005515, endoplasmic reticulum GO:0005783, plant-type vacuole membrane GO:0009705, extrinsic component of endoplasmic reticulum membrane GO:0042406, response to UV-B GO:0010224, flavonoid biosynthetic process GO:0009813, chalcone isomeras…	NC_015439	3.07626	543898	CHI	-1.83652	-0.21534	-2.59956	-0.9797	-1.81089	-0.77658
rps2		plastid GO:0009536; ribosomal small subunit assembly GO:0000028; endonucleolytic cleavage in ITS1 to separate SSU-rRNA from 5.8S rRNA and LSU-rRNA from tricistronic rRNA transcript (SSU-rRNA, 5.8S rRNA, LSU-rRNA) GO:0000447; endonucleolytic cleavage to generate mature 3'-end of SSU-rRNA from (SSU-rRNA, 5.8S rRNA, LSU-rRNA) GO:0000461; structural constituent of ribosome GO:0003735; rRNA export fro…	NC_007898	2.73445	3950461	rps2	-1.90873	-0.45748	-0.44938	-2.41449	-0.56117	-1.32685
psbN		plastid GO:0009536	NC_007898	0.00815117	3950381	psbN	-2.06438	-9.00316	-0.02007	-1.98518	0.28317	-9.00316
rps16		plastid GO:0009536	NC_007898	1.53813	3950458	rps16	-2.08069	-1.45951	-2.03637	-1.41652	0.52991	-2.91384
ycf4		plastid GO:0009536	NC_007898	0.512709	3950427	ycf4	-2.13633	-3.10012	-9.00316	-2.47216	-0.94078	-9.00316
ACS8		long-chain fatty acid metabolic process GO:0001676, long-chain fatty acid-CoA ligase activity GO:0004467, fatty acid metabolic process GO:0006631, long-chain fatty acid transport GO:0015909, apicoplast GO:0020011	NC_015440	4.30676	606301	ACS8	-2.16567	-0.05907	-1.53639	-9.00316	-9.00316	-9.00316
ndhH		plastid GO:0009536	NC_007898	2.56355	3950486	ndhH	-2.22701	-0.86886	-1.37534	-2.1478	-0.50093	-3.06016
AT3		molecular_function GO:0003674, cytoplasm GO:0005737, embryo development ending in seed dormancy GO:0009793, photomorphogenesis GO:0009640, response to abscisic acid GO:0009737, seed germination GO:0009845, regulation of flower development GO:0009909, meristem structural organization GO:0009933, seed dormancy process GO:0010162, sugar mediated signaling pathway GO:0010182, vegetative to reproducti…	NC_015438	0.113935	101055589	AT3	-2.26475	-5.39846	-9.00316	-9.00316	-9.00316	-9.00316
ndhE	ndh4L	plastid GO:0009536	NC_007898	3.07626	3950483	ndhE	-2.27738	-0.6562	0.3519	-9.00316	1.07018	-3.11053
rpl22		plastid GO:0009536	NC_007898	0.341806	3950389	rpl22	-2.30539	-3.85414	-1.84604	-3.81115	-0.40529	-1.72351
petA		plastid GO:0009536, cytochrome b6f complex GO:0009512, protein binding GO:0005515, chloroplast GO:0009507	NC_007898	0.512709	3950397	petA	-2.34642	-3.31021	-2.30211	-3.85218	-0.51343	-1.76453
ndhI	frxB	plastid GO:0009536	NC_007898	3.75987	3950487	ndhI	-2.41231	-0.50163	-1.1456	-3.91806	1.55192	-1.50849
accD		plastid GO:0009536, protein binding GO:0005515, acetyl-CoA carboxylase activity GO:0003989, fatty acid biosynthetic process GO:0006633, acetyl-CoA carboxylase complex GO:0009317	NC_007898	0.0104565	3950468	accD	-2.42371	-9.00316	-2.96436	-9.00316	-2.24608	-3.10486
cemA	ycf10	plastid GO:0009536	NC_007898	1.53813	3950421	cemA	-2.45044	-1.82927	-0.82117	-3.37124	-1.83985	-3.2836
rpoB		plastid GO:0009536, DNA-directed RNA polymerase complex GO:0000428, DNA-directed RNA polymerase activity GO:0003899, protein binding GO:0005515, mitochondrion GO:0005739	NC_007898	1.36722	3950451	rpoB	-2.49977	-2.04852	-2.45546	-4.00553	-1.02935	-2.80241
rpoC2		plastid GO:0009536	NC_007898	0.2675	3950453	rpoC2	-2.52537	-4.42776	-3.19727	-4.38476	-1.7379	-4.88209
TCP8		sequence-specific DNA binding transcription factor activity GO:0003700; nucleus GO:0005634; regulation of transcription, DNA-templated GO:0006355; core promoter binding GO:0001047	NC_015443	2.39264	100736455	TCP8	-2.52779	-1.26918	-5.06844	-2.44858	-3.08712	-3.9459
AIM1		cytoplasm GO:0005737, enoyl-CoA hydratase activity GO:0004300, fatty acid beta-oxidation GO:0006635, multicellular organismal development GO:0007275, seed germination GO:0009845, flower development GO:0009908, chloroplast GO:0009507, cell wall GO:0005618, jasmonic acid biosynthetic process GO:0009695, peroxisome GO:0005777, 3-hydroxyacyl-CoA dehydrogenase activity GO:0003857, plasmodesma GO:00095…	NC_015449	2.05084	100271699	AIM1	-2.53569	-1.49948	-0.49138	1.21594	0.94937	-2.04691
ccsA	ycf5	plastid GO:0009536, growth GO:0040007	NC_007898	0.820335	3950475	ccsA	-2.57765	-2.86336	-0.68534	-3.82037	0.33551	-0.73273
rpl20		plastid GO:0009536, cell surface GO:0009986	NC_007898	0.0119489	3950388	rpl20	-2.61618	-9.00316	-9.00316	-1.53697	-1.00559	-3.44933
ACS5		cytoplasm GO:0005737, ethylene biosynthetic process GO:0009693, 1-aminocyclopropane-1-carboxylate synthase activity GO:0016847, protein binding GO:0005515, response to cytokinin GO:0009735	NC_015441	0.0124914	606300	ACS5	-2.68024	-9.00316	-9.00316	-9.00316	-2.877	-4.32075
rps11		cytosolic small ribosomal subunit GO:0022627, plastid GO:0009536, mitochondrial small ribosomal subunit GO:0005763, molecular_function GO:0003674, cellular_component GO:0005575, biological_process GO:0008150	NC_007898	3.07626	3950454	rps11	-2.72389	-1.10272	-1.67958	-2.64469	-1.69826	-2.55705
ndhF	ndh5	plastid GO:0009536, nicotinate dehydrogenase activity GO:0050138, cofactor catabolic process GO:0051187	NC_007898	0.717793	3950484	ndhF	-2.8105	-3.28886	-1.33323	-4.46826	-1.19991	-3.64365
sph1		sphere organelle GO:0071601	NC_015446	0.0138014	543780	sph1	-2.82412	-9.00316	-9.00316	-9.00316	-9.00316	-9.00316
petD		plastid GO:0009536, cytochrome b6f complex GO:0009512, molecular_function GO:0003674, biological_process GO:0008150	NC_007898	2.56355	3950399	petD	-2.93587	-1.57773	-1.0842	-9.00316	-0.58831	-1.44709
rpoA		plastid GO:0009536, protein binding GO:0005515, DNA-directed RNA polymerase activity GO:0003899	NC_007898	2.8199	3950450	rpoA	-3.00583	-1.51019	-1.96152	-3.92662	-1.39524	-2.83898
GA2ox3	SlGA2ox3	cytoplasm GO:0005737, gibberellin catabolic process GO:0045487, C-19 gibberellin 2-beta-dioxygenase activity GO:0052634	NC_015438	3.84532	100134888	GA2ox3	-3.03541	-1.0923	-1.18374	-0.20131	-0.05558	0.13144
rps4		mitochondrion GO:0005739, plastid GO:0009536	NC_007898	2.56355	3950463	rps4	-3.26316	-1.90502	-2.21885	-1.59899	-0.43018	-9.00316
ycf1		ATP binding GO:0005524; transport GO:0006810; integral component of membrane GO:0016021; ATPase activity, coupled to transmembrane movement of substances GO:0042626	NC_007898	2.84838	3950420	ycf1	-3.32072	-1.81058	-2.58836	-3.82648	-1.68366	-4.73884
ACS4	ACS-4, Le-ACS4	cytoplasm GO:0005737, 1-aminocyclopropane-1-carboxylate synthase activity GO:0016847, protein binding GO:0005515, identical protein binding GO:0042802, cellular response to iron ion GO:0071281, ethylene biosynthetic process GO:0009693, response to auxin GO:0009733	NC_015442	2.8199	778356	ACS4	-3.5028	-2.00715	-4.45849	-2.25367	-1.08485	-0.05055
ACS2		1-aminocyclopropane-1-carboxylate synthase activity GO:0016847, 1-aminocyclopropane-1-carboxylate biosynthetic process GO:0042218, acetate-CoA ligase activity GO:0003987, L-aminoadipate-semialdehyde dehydrogenase activity GO:0004043, cytosol GO:0005829, acetate metabolic process GO:0006083, acetyl-CoA biosynthetic process GO:0006085, lysine biosynthetic process GO:0009085, membrane GO:0016020, ly…	NC_015438	457.337	606304	ACS2	-3.52977	5.30735	2.48609	4.41672	3.12886	8.96084
ARF14		nucleus GO:0005634; sequence-specific DNA binding transcription factor activity GO:0003700; regulation of transcription, DNA-templated GO:0006355	NC_015447	0.0232185	100529136	ARF14	-3.57458	-9.00316	-9.00316	-9.00316	-9.00316	-9.00316
PIN2	SlPIN2	transporter activity GO:0005215, auxin:proton symporter activity GO:0009672, auxin polar transport GO:0009926, lytic vacuole GO:0000323, plasma membrane GO:0005886, response to glucose GO:0009749, regulation of cell size GO:0008361, response to blue light GO:0009637, photomorphogenesis GO:0009640, response to auxin GO:0009733, anthocyanin accumulation in tissues in response to UV light GO:0043481…	NC_015444	0.615251	100527966	PIN2	-3.58681	-4.28756	-9.00316	-9.00316	-3.8831	-3.74189
ndhK		chloroplast thylakoid membrane GO:0009535, oxidation-reduction process GO:0055114, plastid GO:0009536	NC_007898	2.05084	3950396	ndhK	-3.75977	-2.72356	-1.1305	-2.0956	-2.66539	-2.59292
GA2ox1	SlGA2ox1	cytoplasm GO:0005737, gibberellin catabolic process GO:0045487, C-19 gibberellin 2-beta-dioxygenase activity GO:0052634	NC_015442	1.02542	100134907	GA2ox1	-4.05616	-4.01995	-3.01185	-3.97696	-9.00316	-9.00316
NRAMP1	LeNRAMP1	iron ion transmembrane transporter activity GO:0005381, iron ion transmembrane transport GO:0034755	NC_015448	0.0327899	543868	NRAMP1	-4.07256	-9.00316	-9.00316	-9.00316	-9.00316	-9.00316
ACS3	ACS-3, LE-ACS3	long-chain fatty acid metabolic process GO:0001676, long-chain fatty acid-CoA ligase activity GO:0004467, cellular_component GO:0005575, fatty acid metabolic process GO:0006631, transport GO:0006810	NC_015439	48.1947	778292	ACS3	-4.48147	1.10933	-0.15176	-0.35787	-0.17044	-1.1447
ga2		chloroplast GO:0009507, plastid GO:0009536, chloroplast stroma GO:0009570, cell wall biogenesis GO:0042546, gibberellin biosynthetic process GO:0009686, gibberellic acid mediated signaling pathway GO:0009740, ent-kaurene synthase activity GO:0009899	NC_015448	2.05084	543764	ga2	-5.01009	-3.97388	-3.96578	-2.93089	-3.98446	-9.00316
ST1		cytoplasm GO:0005737; sulfotransferase activity GO:0008146; brassinosteroid metabolic process GO:0016131; brassinosteroid sulfotransferase activity GO:0080118; defense response GO:0006952; response to salt stress GO:0009651; response to salicylic acid GO:0009751; Golgi apparatus GO:0005794; MAPK cascade GO:0000165; protein targeting to membrane GO:0006612; detection of biotic stimulus GO:0009595;…	NC_015447	4.10167	543685	ST1	-5.9669	-3.93068	-4.92259	-0.21526	-0.48183	-1.80005
ANT1		amino acid transport GO:0006865, amino acid transmembrane transporter activity GO:0015171, aromatic amino acid transmembrane transporter activity GO:0015173, neutral amino acid transmembrane transporter activity GO:0015175, membrane GO:0016020, response to nematode GO:0009624	NC_015447	1	543897	ANT1	-9.00316	-9.00316	-9.00316	-9.00316	-9.00316	-9.00316
ABI3		DNA binding GO:0003677; nucleus GO:0005634; positive regulation of transcription, DNA-templated GO:0045893; plastid organization GO:0009657; protein binding GO:0005515; embryo development GO:0009790; sequence-specific DNA binding transcription factor activity GO:0003700; regulation of transcription, DNA-templated GO:0006355; RNA polymerase II transcription factor binding transcription factor acti…	NC_015443	1	778203	ABI3	-9.00316	-9.00316	-9.00316	-9.00316	-9.00316	-9.00316
fer	Lefer	extracellular region GO:0005576, kinase activity GO:0016301, plasma membrane GO:0005886, membrane GO:0016020, protein kinase activity GO:0004672, pollen tube reception GO:0010483, filiform apparatus GO:0043680, protein autophosphorylation GO:0046777, post-embryonic development GO:0009791, defense response to fungus GO:0050832, plasmodesma GO:0009506, cell morphogenesis GO:0000902, glucose catabol…	NC_015443	1	543705	fer	-9.00316	-9.00316	-9.00316	-9.00316	-9.00316	-9.00316
EXPB2		extracellular region GO:0005576, unidimensional cell growth GO:0009826, plant-type cell wall loosening GO:0009828, plant-type cell wall modification involved in multidimensional cell growth GO:0009831	NC_015440	1	100134912	EXPB2	-9.00316	-9.00316	-9.00316	-9.00316	-9.00316	-9.00316
MAN1	LeMAN1, mannanase	extracellular region GO:0005576; mannan endo-1,4-beta-mannosidase activity GO:0016985; mannan catabolic process GO:0046355; cytosol GO:0005829; plasma membrane GO:0005886; growth GO:0040007; cell wall mannoprotein biosynthetic process GO:0000032; mannose-6-phosphate isomerase activity GO:0004476; cellular_component GO:0005575; mannose metabolic process GO:0006013; protein glycosylation GO:0006486…	unplaced	1	544199	MAN1	-9.00316	-9.00316	-9.00316	-4.16237	-9.00316	-9.00316
ext1		heparan sulfate proteoglycan biosynthetic process GO:0015012, integral component of endoplasmic reticulum membrane GO:0030176, glucuronosyl-N-acetylglucosaminyl-proteoglycan 4-alpha-N-acetylglucosaminyltransferase activity GO:0050508, N-acetylglucosaminyl-proteoglycan 4-beta-glucuronosyltransferase activity GO:0050509	NC_015449	1	544246	ext1	-9.00316	-9.00316	-9.00316	-9.00316	-9.00316	-9.00316
Man4	mannanase	mannan endo-1,4-beta-mannosidase activity GO:0016985; cell wall GO:0005618	NC_015438	1	543823	Man4	-9.00316	-9.00316	-9.00316	-9.00316	-9.00316	-9.00316
ppo		monophenol monooxygenase activity GO:0004503, copper ion binding GO:0005507, extracellular region GO:0005576, melanin biosynthetic process from tyrosine GO:0006583, defense response GO:0006952, chloride ion binding GO:0031404, positive regulation of melanization defense response GO:0035008	NC_015445	27.9556	606710	ppo	-9.00316	-4.1981	-9.00316	4.18178	-9.00316	-9.00316
ndhC	ndh3	plastid GO:0009536	NC_007898	45.7455	3950481	ndhC	-9.00316	-3.4876	-2.4795	-3.44461	-0.53383	-9.00316
petG		plastid GO:0009536	NC_007898	1	3950400	petG	-9.00316	-9.00316	-0.22361	-9.00316	-0.82725	-9.00316
psaI		plastid GO:0009536	NC_007898	1	3950406	psaI	-9.00316	-9.00316	-9.00316	-9.00316	0.53315	-9.00316
rpl36	secX	plastid GO:0009536	NC_007898	1	3950394	rpl36	-9.00316	-9.00316	-9.00316	-1.77367	0.49468	-9.00316
petN	ycf6	plastid GO:0009536, cytochrome b6f complex GO:0009512	NC_007898	369.014	3950402	petN	-9.00316	-0.47563	-1.46753	-9.00316	-9.00316	-9.00316
psbT		plastid GO:0009536, plasma membrane-derived thylakoid photosystem II GO:0030096	NC_007898	1	3950382	psbT	-9.00316	-9.00316	-1.68992	-1.65503	1.09875	-9.00316
PG2	PG, PG-2A, PG-2B	polygalacturonase activity GO:0004650, cellular_component GO:0005575, extracellular region GO:0005576, pectin catabolic process GO:0045490	NC_015447	24.1712	544051	PG2	-9.00316	-4.40794	-3.81488	-4.36495	-9.00316	-9.00316
pmt		protein O-linked mannosylation GO:0035269, growth GO:0040007	NC_015443	1	778243	pmt	-9.00316	-9.00316	-9.00316	-9.00316	-9.00316	-9.00316
CCD7		response to auxin GO:0009733; secondary shoot formation GO:0010223; carotene catabolic process GO:0016121; oxidoreductase activity, acting on single donors with incorporation of molecular oxygen, incorporation of two atoms of oxygen GO:0016702; 9-cis-epoxycarotenoid dioxygenase activity GO:0045549; strigolactone biosynthetic process GO:1901601	NC_015438	8.33616	100313501	CCD7	-9.00316	-5.94378	-9.00316	-9.00316	-9.00316	-9.00316
CBF1	LeCBF1	sulfate assimilation GO:0000103; sequence-specific DNA binding transcription factor activity GO:0003700; regulation of glycolytic process GO:0006110; regulation of transcription, DNA-templated GO:0006355; regulation of sulfur utilization GO:0006792; chromosome segregation GO:0007059; methionine biosynthetic process GO:0009086; rRNA transcription GO:0009303; sequence-specific DNA binding GO:004356…	NC_015440	524.664	543826	CBF1	-9.00316	0.03209	-3.28174	-0.92492	0.8695	-9.00316
AAT	TomAAT	molecular_function GO:0003674, cellular_component GO:0005575, penicillin biosynthetic process GO:0042318, isopenicillin-N N-acyltransferase activity GO:0050640, proteolysis GO:0006508, peptidase activity GO:0008233	NC_015445	562.267	543922	AAT	-9.00316	0.13195	0.83802	-4.31691	-2.37048	-3.64431
PT4		inorganic phosphate transmembrane transporter activity GO:0005315, phosphate ion transport GO:0006817	NC_015443	121.653	778204	PT4	-9.00316	-2.07653	-3.06844	-2.6185	-3.35015	-3.20893
rpl33		plastid GO:0009536	NC_007898	1	3950393	rpl33	-9.00316	-9.00316	-9.00316	-9.00316	-9.00316	-2.50419
CMPG1		cytoplasm GO:0005737, response to chitin GO:0010200, respiratory burst involved in defense response GO:0002679, proline transport GO:0015824, intracellular signal transduction GO:0035556	NC_015438	576.84	778346	CMPG1	-9.00316	0.16886	-3.0557	-2.34273	-1.81134	-1.93316
rps8		maturation of SSU-rRNA from tricistronic rRNA transcript (SSU-rRNA, 5.8S rRNA, LSU-rRNA) GO:0000462; structural constituent of ribosome GO:0003735; translational elongation GO:0006414; cytosolic small ribosomal subunit GO:0022627; plastid GO:0009536; ribonucleoprotein complex GO:0030529; cell surface GO:0009986	NC_007898	82.0031	3950466	rps8	-9.00316	-2.64556	-2.63746	-3.60256	-0.65614	-1.51492
petL		plastid GO:0009536	NC_007898	172.975	3950401	petL	-9.00316	-1.56874	-1.56064	-9.00316	-0.57932	-1.43811
